# Supplementary material for: (E)-1-(4-Nitro­benzyl­idene)-2,2-diphenyl­hydrazine
Source: Acta Crystallogr Sect E Struct Rep Online. 2012 Oct 31;68(Pt 11):o3238. doi: 10.1107/S1600536812043681 (PMC3515317; doi:10.1107/S1600536812043681)
Supplement: Supplementary file 1 [file e-68-o3238-sup1.cif]

##############################################################################
#                                                                            #
# This CIF contains the data in a paper accepted for publication in          #
# Acta Crystallographica Section E. It conforms to the requirements of       #
# Notes for Authors for Acta Crystallographica Section E, and has been       #
# peer reviewed under the auspices of the IUCr Commission on Journals.       #
#                                                                            #
# Full details of the Crystallographic Information File format               #
# are given in the paper "The Crystallographic Information File (CIF):       #
# a New Standard Archive File for Crystallography" by S. R. Hall, F. H.      #
# Allen and I. D. Brown [Acta Cryst. (1991), A47, 655-685].                  #
#                                                                            #
# The current version of the core CIF dictionary is obtainable from          #
# ftp://ftp.iucr.org/pub/cif_core.dic.                                       #
#                                                                            #
# Software is freely available for graphical display of the structure(s)     #
# in this CIF. For information consult the CIF software page                 #
# http://www.iucr.org/resources/cif/software.                                #
#                                                                            #
# This file may be used for bona fide research purposes within the           #
# scientific community so long as proper attribution is given to the journal # 
# article from which it was obtained.                                        #
#                                                                            #
##############################################################################
data_global
_audit_creation_method     'WinGX routine CIF_UPDATE'
_journal_data_validation_number     ?
_journal_date_recd_electronic     2012-10-17
_journal_date_accepted     2012-10-22
_journal_name_full     'Acta Crystallographica, Section E'
_journal_year     2012
_journal_volume     68
_journal_issue     11
_journal_page_first     o3238
_journal_page_last     o3238
_journal_paper_category     QO
_journal_paper_doi     10.1107/S1600536812043681
_journal_coeditor_code     BT6850
_publ_contact_author_name     'Dr. A. Mendoza'
_publ_contact_author_address
;
Centro de Qu\'imica
ICUAP
Benem\'erita Universidad Aut\'onoma de Pueba
Puebla, Puebla
Mexico
;
_publ_contact_author_email     angel.mendoza.m@gmail.com
_publ_contact_author_fax     '+52 222 229 55 00 ext 7397'
_publ_contact_author_phone     '+52 222 229 55 00 ext 7297'
_publ_section_title
;
(<i>E</i>)-1-(4-Nitrobenzylidene)-2,2-diphenylhydrazine
;
loop_
    _publ_author_name
    _publ_author_address
    'Mendoza, Angel'
;
Centro de Qu\'imica
Instituto de Ciencias
Benem\'erita Universidad Aut\'onoma de Puebla, 72570
Puebla, Pue.
Mexico
;
    'Ruth Mel\'endrez-Luevano'
;
Facultad de Ciencias Qu\'imicas
Benem\'erita Universidad Aut\'onoma de Puebla, 72570
Puebla, Pue.
Mexico
;
    'Cabrera-Vivas, Blanca M.'
;
Facultad de Ciencias Qu\'imicas
Benem\'erita Universidad Aut\'onoma de Puebla, 72570
Puebla, Pue.
Mexico
;
    'Acoltzi-X, Claudia'
;
Facultad de Ciencias Qu\'imicas
Benem\'erita Universidad Aut\'onoma de Puebla, 72570
Puebla, Pue.
Mexico
;
    'Flores-Alamo, Marcos'
;
Facultad de Qu\'imica
Universidad Nacional Aut\'onoma de M\'exico, 04510,
M\'exico D.F.
Mexico
;
data_I
_chemical_name_systematic
;
(<i>E</i>)-1-(4-Nitrobenzylidene)-2,2-diphenylhydrazine
;
_chemical_formula_moiety     'C19 H15 N3 O2'
_chemical_formula_sum     'C19 H15 N3 O2'
_chemical_formula_iupac     'C19 H15 N3 O2'
_chemical_formula_weight     317.34
_space_group_crystal_system     triclinic
_space_group_name_H-M_alt     'P -1'
_space_group_name_Hall     '-P 1'
loop_
    _space_group_symop_operation_xyz
    'x, y, z'
    '-x, -y, -z'
_cell_length_a     10.8648(6)
_cell_length_b     11.1477(6)
_cell_length_c     16.2075(7)
_cell_angle_alpha     72.084(4)
_cell_angle_beta     89.037(4)
_cell_angle_gamma     62.084(6)
_cell_volume     1631.47(18)
_cell_formula_units_Z     4
_cell_measurement_reflns_used     4346
_cell_measurement_theta_min     3.5931
_cell_measurement_theta_max     25.9988
_cell_measurement_temperature     298(2)
_exptl_crystal_description     prism
_exptl_crystal_colour     yellow
_exptl_crystal_size_max     0.6
_exptl_crystal_size_mid     0.36
_exptl_crystal_size_min     0.29
_exptl_crystal_density_diffrn     1.292
_exptl_crystal_density_method     'not measured'
_exptl_crystal_F_000     664
_exptl_absorpt_coefficient_mu     0.086
_exptl_absorpt_correction_type     analytical
_exptl_absorpt_process_details     '(CrysAlis PRO; Oxford Diffraction, 2009)'
_exptl_absorpt_correction_T_min     0.963
_exptl_absorpt_correction_T_max     0.98
_exptl_special_details     ?
_diffrn_ambient_temperature     298(2)
_diffrn_radiation_type     MoK\a
_diffrn_radiation_wavelength     0.71073
_diffrn_radiation_monochromator     graphite
_diffrn_measurement_device_type
                                   'Oxford Diffraction Xcalibur (Atlas, Gemini)'
_diffrn_measurement_method     '\w scans'
_diffrn_detector_area_resol_mean     10.4685
_diffrn_reflns_number     11850
_diffrn_reflns_av_R_equivalents     0.0196
_diffrn_reflns_theta_min     3.6
_diffrn_reflns_theta_max     26.06
_diffrn_reflns_theta_full     26.06
_diffrn_measured_fraction_theta_max     0.998
_diffrn_measured_fraction_theta_full     0.998
_diffrn_reflns_limit_h_min     -13
_diffrn_reflns_limit_h_max     12
_diffrn_reflns_limit_k_min     -13
_diffrn_reflns_limit_k_max     11
_diffrn_reflns_limit_l_min     -20
_diffrn_reflns_limit_l_max     19
_refine_special_details
;
Refinement of <i>F</i>^2^ against ALL reflections. The weighted <i>R</i>-factor
<i>wR</i> and goodness of fit <i>S</i> are based on <i>F</i>^2^, conventional
<i>R</i>-factors <i>R</i> are based on <i>F</i>, with <i>F</i> set to zero for
negative <i>F</i>^2^. The threshold expression of <i>F</i>^2^ >
2\s(<i>F</i>^2^) is used only for calculating <i>R</i>-factors(gt) <i>etc</i>.
and is not relevant to the choice of reflections for refinement.
<i>R</i>-factors based on <i>F</i>^2^ are statistically about twice as large
as those based on <i>F</i>, and <i>R</i>- factors based on ALL data will be
even larger.
;
_reflns_number_total     6432
_reflns_number_gt     3566
_reflns_threshold_expression     I>2\s(I)
_refine_ls_structure_factor_coef     Fsqd
_refine_ls_matrix_type     full
_refine_ls_R_factor_all     0.0809
_refine_ls_R_factor_gt     0.0383
_refine_ls_wR_factor_ref     0.1002
_refine_ls_goodness_of_fit_ref     0.886
_refine_ls_restrained_S_all     0.886
_refine_ls_number_reflns     6432
_refine_ls_number_parameters     434
_refine_ls_number_restraints     0
_refine_ls_hydrogen_treatment     constr
_refine_ls_weighting_scheme     calc
_refine_ls_weighting_details
                 'calc w=1/[\s^2^(Fo^2^)+(0.0527P)^2^] where P=(Fo^2^+2Fc^2^)/3'
_atom_sites_solution_hydrogens     geom
_atom_sites_solution_primary     direct
_atom_sites_solution_secondary     difmap
_refine_ls_shift/su_max     0.001
_refine_ls_shift/su_mean     0
_refine_diff_density_max     0.189
_refine_diff_density_min     -0.165
_refine_ls_extinction_method     'SHELXL97 (Sheldrick, 2008)'
_refine_ls_extinction_coef     0.0160(12)
loop_
    _atom_type_symbol
    _atom_type_description
    _atom_type_scat_dispersion_real
    _atom_type_scat_dispersion_imag
    _atom_type_scat_source
    C C 0.0033 0.0016 'International Tables Vol C Tables 4.2.6.8 and 6.1.1.4'
    H H 0 0 'International Tables Vol C Tables 4.2.6.8 and 6.1.1.4'
    N N 0.0061 0.0033 'International Tables Vol C Tables 4.2.6.8 and 6.1.1.4'
    O O 0.0106 0.006 'International Tables Vol C Tables 4.2.6.8 and 6.1.1.4'
_computing_data_collection
;
CrysAlis PRO (Oxford Diffraction, 2009)
;
_computing_cell_refinement
;
CrysAlis PRO (Oxford Diffraction, 2009)
;
_computing_data_reduction
;
CrysAlis PRO (Oxford Diffraction, 2009)
;
_computing_structure_solution     'SHELXS97 (Sheldrick, 2008)'
_computing_structure_refinement     'SHELXL97 (Sheldrick, 2008)'
_computing_molecular_graphics     'ORTEP-3 for Windows (Farrugia, 1997)'
_computing_publication_material     'WinGX (Farrugia, 1999)'
loop_
    _atom_site_type_symbol
    _atom_site_label
    _atom_site_fract_x
    _atom_site_fract_y
    _atom_site_fract_z
    _atom_site_U_iso_or_equiv
    _atom_site_adp_type
    _atom_site_calc_flag
    _atom_site_refinement_flags
    _atom_site_occupancy
    _atom_site_disorder_assembly
    _atom_site_disorder_group
    N N5 0.37912(13) 0.62485(13) 0.71748(7) 0.0518(3) Uani d . 1 . .
    N N4 0.48398(13) 0.55837(13) 0.78710(7) 0.0570(3) Uani d . 1 . .
    N N2 0.10818(12) 0.73321(14) 0.28854(8) 0.0526(3) Uani d . 1 . .
    N N1 0.00738(13) 0.84107(14) 0.22028(8) 0.0583(3) Uani d . 1 . .
    N N6 -0.13482(15) 0.81987(18) 0.42567(8) 0.0646(4) Uani d . 1 . .
    C C1 0.14313(15) 0.60094(17) 0.30146(9) 0.0516(4) Uani d . 1 . .
    H H1 0.0981 0.5785 0.2651 0.062 Uiso calc R 1 . .
    C C21 0.20067(15) 0.62924(15) 0.63192(8) 0.0476(4) Uani d . 1 . .
    C C2 0.25354(14) 0.48631(16) 0.37320(9) 0.0468(4) Uani d . 1 . .
    C C20 0.31425(15) 0.56008(16) 0.70491(9) 0.0533(4) Uani d . 1 . .
    H H20 0.34 0.4676 0.7429 0.064 Uiso calc R 1 . .
    C C27 0.53186(15) 0.41316(15) 0.84431(9) 0.0466(4) Uani d . 1 . .
    C C24 -0.01820(15) 0.75367(16) 0.49692(9) 0.0495(4) Uani d . 1 . .
    C C22 0.12647(16) 0.55958(17) 0.62402(9) 0.0571(4) Uani d . 1 . .
    H H22 0.1513 0.4694 0.665 0.068 Uiso calc R 1 . .
    O O4 -0.18158(13) 0.74572(15) 0.41247(7) 0.0865(4) Uani d . 1 . .
    C C33 0.54160(15) 0.64120(16) 0.80149(8) 0.0473(4) Uani d . 1 . .
    C C26 0.16313(16) 0.76359(16) 0.56908(9) 0.0532(4) Uani d . 1 . .
    H H26 0.2123 0.8115 0.5729 0.064 Uiso calc R 1 . .
    C C25 0.05410(16) 0.82557(16) 0.50160(9) 0.0550(4) Uani d . 1 . .
    H H25 0.0295 0.9149 0.4597 0.066 Uiso calc R 1 . .
    C C8 -0.06809(15) 0.81009(15) 0.16531(9) 0.0520(4) Uani d . 1 . .
    C C7 0.30787(16) 0.34361(17) 0.37839(9) 0.0569(4) Uani d . 1 . .
    H H7 0.2716 0.3222 0.3367 0.068 Uiso calc R 1 . .
    C C3 0.30811(15) 0.51500(17) 0.43730(9) 0.0557(4) Uani d . 1 . .
    H H3 0.2742 0.61 0.4344 0.067 Uiso calc R 1 . .
    C C34 0.47117(17) 0.79007(16) 0.76366(9) 0.0542(4) Uani d . 1 . .
    H H34 0.382 0.8372 0.7309 0.065 Uiso calc R 1 . .
    C C5 0.46458(16) 0.26540(17) 0.50650(10) 0.0563(4) Uani d . 1 . .
    C C14 -0.01841(15) 0.98197(17) 0.20603(10) 0.0526(4) Uani d . 1 . .
    C C38 0.67299(16) 0.57297(17) 0.85254(9) 0.0565(4) Uani d . 1 . .
    H H38 0.7203 0.4733 0.8798 0.068 Uiso calc R 1 . .
    O O3 -0.17919(15) 0.94622(16) 0.38125(9) 0.0982(4) Uani d . 1 . .
    N N3 0.57624(17) 0.14956(19) 0.57804(11) 0.0811(5) Uani d . 1 . .
    C C23 0.01649(16) 0.62102(18) 0.55673(9) 0.0575(4) Uani d . 1 . .
    H H23 -0.0329 0.5735 0.5521 0.069 Uiso calc R 1 . .
    C C4 0.41121(16) 0.40499(18) 0.50469(10) 0.0595(4) Uani d . 1 . .
    H H4 0.4445 0.4247 0.5486 0.071 Uiso calc R 1 . .
    C C28 0.49956(15) 0.38849(17) 0.92809(9) 0.0564(4) Uani d . 1 . .
    H H28 0.4457 0.4657 0.9472 0.068 Uiso calc R 1 . .
    C C15 0.05885(17) 1.00997(19) 0.25729(10) 0.0625(4) Uani d . 1 . .
    H H15 0.1297 0.9343 0.3021 0.075 Uiso calc R 1 . .
    C C37 0.73250(18) 0.6538(2) 0.86244(11) 0.0686(5) Uani d . 1 . .
    H H37 0.8207 0.6077 0.8962 0.082 Uiso calc R 1 . .
    C C6 0.41473(17) 0.23299(17) 0.44433(10) 0.0607(4) Uani d . 1 . .
    H H6 0.4522 0.1379 0.4464 0.073 Uiso calc R 1 . .
    C C35 0.53307(19) 0.86828(18) 0.77451(10) 0.0659(4) Uani d . 1 . .
    H H35 0.4858 0.9682 0.7484 0.079 Uiso calc R 1 . .
    C C32 0.60992(16) 0.29899(18) 0.81561(10) 0.0569(4) Uani d . 1 . .
    H H32 0.6309 0.3155 0.7587 0.068 Uiso calc R 1 . .
    C C31 0.65662(17) 0.16031(18) 0.87176(12) 0.0688(5) Uani d . 1 . .
    H H31 0.7096 0.0827 0.8528 0.083 Uiso calc R 1 . .
    C C12 -0.25571(18) 0.76574(19) 0.13928(11) 0.0705(5) Uani d . 1 . .
    H H12 -0.3363 0.7609 0.1554 0.085 Uiso calc R 1 . .
    C C29 0.54716(17) 0.2492(2) 0.98368(10) 0.0678(5) Uani d . 1 . .
    H H29 0.5259 0.2324 1.0406 0.081 Uiso calc R 1 . .
    C C13 -0.18622(17) 0.80211(17) 0.18977(10) 0.0611(4) Uani d . 1 . .
    H H13 -0.2195 0.8211 0.2401 0.073 Uiso calc R 1 . .
    C C9 -0.01978(17) 0.78373(18) 0.09056(10) 0.0669(5) Uani d . 1 . .
    H H9 0.0593 0.7909 0.0733 0.08 Uiso calc R 1 . .
    O O1 0.60017(18) 0.17750(16) 0.64075(10) 0.1282(6) Uani d . 1 . .
    C C18 -0.1473(2) 1.2352(2) 0.12438(13) 0.0797(5) Uani d . 1 . .
    H H18 -0.2168 1.3114 0.0791 0.096 Uiso calc R 1 . .
    C C19 -0.12189(17) 1.09637(18) 0.13879(11) 0.0664(4) Uani d . 1 . .
    H H19 -0.1743 1.0796 0.1034 0.08 Uiso calc R 1 . .
    C C30 0.62518(18) 0.13607(19) 0.95579(12) 0.0718(5) Uani d . 1 . .
    H H30 0.6573 0.0421 0.9937 0.086 Uiso calc R 1 . .
    C C36 0.6644(2) 0.8003(2) 0.82365(12) 0.0739(5) Uani d . 1 . .
    H H36 0.7061 0.8537 0.8303 0.089 Uiso calc R 1 . .
    C C16 0.0311(2) 1.1497(2) 0.24218(13) 0.0757(5) Uani d . 1 . .
    H H16 0.0825 1.1675 0.2775 0.091 Uiso calc R 1 . .
    O O2 0.64046(17) 0.02998(17) 0.57238(10) 0.1191(6) Uani d . 1 . .
    C C10 -0.0895(2) 0.7465(2) 0.04114(11) 0.0798(5) Uani d . 1 . .
    H H10 -0.0568 0.7279 -0.0093 0.096 Uiso calc R 1 . .
    C C17 -0.0716(2) 1.2626(2) 0.17568(14) 0.0809(5) Uani d . 1 . .
    H H17 -0.0895 1.3565 0.1656 0.097 Uiso calc R 1 . .
    C C11 -0.2058(2) 0.73704(19) 0.06594(12) 0.0763(5) Uani d . 1 . .
    H H11 -0.2516 0.7108 0.0327 0.092 Uiso calc R 1 . .
loop_
    _atom_site_aniso_label
    _atom_site_aniso_U_11
    _atom_site_aniso_U_22
    _atom_site_aniso_U_33
    _atom_site_aniso_U_12
    _atom_site_aniso_U_13
    _atom_site_aniso_U_23
    N5 0.0556(8) 0.0518(8) 0.0430(7) -0.0262(7) -0.0071(6) -0.0092(6)
    N4 0.0652(8) 0.0481(8) 0.0504(7) -0.0299(7) -0.0176(6) -0.0023(6)
    N2 0.0429(7) 0.0548(9) 0.0509(7) -0.0187(7) -0.0022(6) -0.0142(6)
    N1 0.0501(8) 0.0528(8) 0.0600(8) -0.0181(7) -0.0122(6) -0.0144(7)
    N6 0.0588(9) 0.0766(11) 0.0497(8) -0.0272(9) -0.0037(7) -0.0193(8)
    C1 0.0475(9) 0.0592(11) 0.0478(9) -0.0247(8) 0.0018(7) -0.0195(8)
    C21 0.0536(9) 0.0470(9) 0.0411(8) -0.0247(8) 0.0008(7) -0.0129(7)
    C2 0.0406(8) 0.0528(10) 0.0449(8) -0.0219(8) 0.0053(7) -0.0151(7)
    C20 0.0615(10) 0.0488(9) 0.0443(8) -0.0285(8) -0.0058(7) -0.0056(7)
    C27 0.0457(8) 0.0468(9) 0.0421(8) -0.0218(7) -0.0053(7) -0.0090(7)
    C24 0.0472(9) 0.0550(10) 0.0402(8) -0.0195(8) -0.0019(7) -0.0170(8)
    C22 0.0676(10) 0.0580(10) 0.0466(9) -0.0378(9) -0.0011(8) -0.0068(8)
    O4 0.0908(9) 0.1161(11) 0.0650(7) -0.0651(9) -0.0125(6) -0.0210(7)
    C33 0.0509(9) 0.0502(9) 0.0422(8) -0.0259(8) 0.0020(7) -0.0151(7)
    C26 0.0630(10) 0.0475(9) 0.0506(9) -0.0292(8) -0.0043(8) -0.0140(8)
    C25 0.0665(10) 0.0428(9) 0.0475(9) -0.0212(8) -0.0045(8) -0.0130(7)
    C8 0.0478(9) 0.0496(9) 0.0476(9) -0.0182(8) -0.0061(7) -0.0106(7)
    C7 0.0664(10) 0.0591(11) 0.0465(9) -0.0314(9) 0.0041(8) -0.0183(8)
    C3 0.0507(9) 0.0525(10) 0.0601(10) -0.0208(8) -0.0022(8) -0.0209(8)
    C34 0.0571(10) 0.0516(10) 0.0507(9) -0.0256(9) 0.0046(7) -0.0142(8)
    C5 0.0541(10) 0.0544(10) 0.0526(9) -0.0277(9) -0.0044(7) -0.0055(8)
    C14 0.0430(9) 0.0544(10) 0.0580(9) -0.0202(8) 0.0097(7) -0.0217(8)
    C38 0.0546(10) 0.0560(10) 0.0563(9) -0.0236(8) -0.0023(8) -0.0206(8)
    O3 0.0915(10) 0.0763(10) 0.0864(9) -0.0217(8) -0.0377(8) -0.0048(8)
    N3 0.0853(12) 0.0663(12) 0.0739(11) -0.0364(10) -0.0212(9) -0.0002(9)
    C23 0.0615(10) 0.0703(11) 0.0501(9) -0.0422(9) 0.0017(8) -0.0155(9)
    C4 0.0587(10) 0.0658(12) 0.0561(9) -0.0324(9) -0.0049(8) -0.0191(9)
    C28 0.0526(9) 0.0550(10) 0.0468(9) -0.0148(8) -0.0024(7) -0.0168(8)
    C15 0.0593(10) 0.0665(12) 0.0648(10) -0.0310(9) 0.0082(8) -0.0257(9)
    C37 0.0586(10) 0.0853(14) 0.0743(11) -0.0373(11) 0.0047(9) -0.0389(11)
    C6 0.0704(11) 0.0482(10) 0.0559(9) -0.0256(9) 0.0012(9) -0.0128(8)
    C35 0.0798(13) 0.0569(11) 0.0693(11) -0.0374(10) 0.0163(10) -0.0254(9)
    C32 0.0579(10) 0.0623(11) 0.0560(9) -0.0320(9) 0.0119(8) -0.0226(9)
    C31 0.0585(10) 0.0509(11) 0.0900(13) -0.0186(9) 0.0073(9) -0.0280(10)
    C12 0.0676(11) 0.0750(12) 0.0608(11) -0.0430(10) -0.0103(9) 0.0020(9)
    C29 0.0643(11) 0.0710(13) 0.0465(9) -0.0261(10) -0.0008(8) -0.0032(9)
    C13 0.0571(10) 0.0698(11) 0.0460(9) -0.0299(9) -0.0028(8) -0.0074(8)
    C9 0.0501(9) 0.0771(12) 0.0603(10) -0.0206(9) 0.0024(8) -0.0233(9)
    O1 0.1500(15) 0.0965(11) 0.1025(11) -0.0444(11) -0.0683(10) -0.0096(9)
    C18 0.0667(12) 0.0581(12) 0.0895(13) -0.0163(10) 0.0093(10) -0.0166(11)
    C19 0.0527(10) 0.0562(11) 0.0771(11) -0.0188(9) -0.0012(9) -0.0179(9)
    C30 0.0653(11) 0.0499(11) 0.0726(12) -0.0215(10) -0.0104(9) 0.0048(9)
    C36 0.0821(14) 0.0855(15) 0.0879(12) -0.0570(12) 0.0223(11) -0.0460(11)
    C16 0.0828(14) 0.0824(14) 0.0848(13) -0.0501(12) 0.0265(11) -0.0419(12)
    O2 0.1206(13) 0.0599(9) 0.1231(12) -0.0158(9) -0.0382(10) -0.0062(9)
    C10 0.0748(13) 0.0883(14) 0.0648(11) -0.0240(12) -0.0008(10) -0.0364(10)
    C17 0.0874(14) 0.0638(13) 0.0968(15) -0.0358(12) 0.0329(12) -0.0368(12)
    C11 0.0857(14) 0.0690(12) 0.0677(12) -0.0353(11) -0.0172(10) -0.0174(10)
_geom_special_details
;
All s.u.'s (except the s.u. in the dihedral angle between two l.s. planes) are
estimated using the full covariance matrix. The cell s.u.'s are taken into
account individually in the estimation of s.u.'s in distances, angles and
torsion angles; correlations between s.u.'s in cell parameters are only used
when they are defined by crystal symmetry. An approximate (isotropic)
treatment of cell s.u.'s is used for estimating s.u.'s involving l.s. planes.
;
loop_
    _geom_bond_atom_site_label_1
    _geom_bond_atom_site_label_2
    _geom_bond_site_symmetry_2
    _geom_bond_distance
    _geom_bond_publ_flag
    N5 C20 . 1.2774(17) ?
    N5 N4 . 1.3632(15) ?
    N4 C33 . 1.4062(17) ?
    N4 C27 . 1.4335(17) ?
    N2 C1 . 1.2847(18) ?
    N2 N1 . 1.3633(16) ?
    N1 C14 . 1.4021(19) ?
    N1 C8 . 1.4368(18) ?
    N6 O3 . 1.2192(17) ?
    N6 O4 . 1.2217(16) ?
    N6 C24 . 1.4605(19) ?
    C1 C2 . 1.4564(19) ?
    C1 H1 . 0.93 ?
    C21 C22 . 1.3856(19) ?
    C21 C26 . 1.3966(19) ?
    C21 C20 . 1.4538(19) ?
    C2 C7 . 1.388(2) ?
    C2 C3 . 1.3914(19) ?
    C20 H20 . 0.93 ?
    C27 C28 . 1.3738(19) ?
    C27 C32 . 1.377(2) ?
    C24 C23 . 1.370(2) ?
    C24 C25 . 1.3762(19) ?
    C22 C23 . 1.380(2) ?
    C22 H22 . 0.93 ?
    C33 C34 . 1.3843(19) ?
    C33 C38 . 1.3917(19) ?
    C26 C25 . 1.3745(19) ?
    C26 H26 . 0.93 ?
    C25 H25 . 0.93 ?
    C8 C13 . 1.371(2) ?
    C8 C9 . 1.372(2) ?
    C7 C6 . 1.379(2) ?
    C7 H7 . 0.93 ?
    C3 C4 . 1.372(2) ?
    C3 H3 . 0.93 ?
    C34 C35 . 1.375(2) ?
    C34 H34 . 0.93 ?
    C5 C6 . 1.366(2) ?
    C5 C4 . 1.373(2) ?
    C5 N3 . 1.464(2) ?
    C14 C15 . 1.386(2) ?
    C14 C19 . 1.386(2) ?
    C38 C37 . 1.376(2) ?
    C38 H38 . 0.93 ?
    N3 O2 . 1.2142(19) ?
    N3 O1 . 1.2154(18) ?
    C23 H23 . 0.93 ?
    C4 H4 . 0.93 ?
    C28 C29 . 1.376(2) ?
    C28 H28 . 0.93 ?
    C15 C16 . 1.380(2) ?
    C15 H15 . 0.93 ?
    C37 C36 . 1.365(2) ?
    C37 H37 . 0.93 ?
    C6 H6 . 0.93 ?
    C35 C36 . 1.378(2) ?
    C35 H35 . 0.93 ?
    C32 C31 . 1.375(2) ?
    C32 H32 . 0.93 ?
    C31 C30 . 1.374(2) ?
    C31 H31 . 0.93 ?
    C12 C11 . 1.363(2) ?
    C12 C13 . 1.384(2) ?
    C12 H12 . 0.93 ?
    C29 C30 . 1.361(2) ?
    C29 H29 . 0.93 ?
    C13 H13 . 0.93 ?
    C9 C10 . 1.381(2) ?
    C9 H9 . 0.93 ?
    C18 C17 . 1.369(2) ?
    C18 C19 . 1.381(2) ?
    C18 H18 . 0.93 ?
    C19 H19 . 0.93 ?
    C30 H30 . 0.93 ?
    C36 H36 . 0.93 ?
    C16 C17 . 1.372(2) ?
    C16 H16 . 0.93 ?
    C10 C11 . 1.361(2) ?
    C10 H10 . 0.93 ?
    C17 H17 . 0.93 ?
    C11 H11 . 0.93 ?
loop_
    _geom_angle_atom_site_label_1
    _geom_angle_atom_site_label_2
    _geom_angle_atom_site_label_3
    _geom_angle_site_symmetry_1
    _geom_angle_site_symmetry_3
    _geom_angle
    _geom_angle_publ_flag
    C20 N5 N4 . . 119.59(12) ?
    N5 N4 C33 . . 116.35(11) ?
    N5 N4 C27 . . 122.46(11) ?
    C33 N4 C27 . . 121.17(11) ?
    C1 N2 N1 . . 120.25(12) ?
    N2 N1 C14 . . 117.33(12) ?
    N2 N1 C8 . . 120.82(12) ?
    C14 N1 C8 . . 121.85(12) ?
    O3 N6 O4 . . 123.20(14) ?
    O3 N6 C24 . . 118.16(15) ?
    O4 N6 C24 . . 118.63(15) ?
    N2 C1 C2 . . 119.80(13) ?
    N2 C1 H1 . . 120.1 ?
    C2 C1 H1 . . 120.1 ?
    C22 C21 C26 . . 118.45(13) ?
    C22 C21 C20 . . 118.98(13) ?
    C26 C21 C20 . . 122.57(13) ?
    C7 C2 C3 . . 118.23(13) ?
    C7 C2 C1 . . 119.76(13) ?
    C3 C2 C1 . . 122.00(13) ?
    N5 C20 C21 . . 120.75(13) ?
    N5 C20 H20 . . 119.6 ?
    C21 C20 H20 . . 119.6 ?
    C28 C27 C32 . . 120.13(14) ?
    C28 C27 N4 . . 119.59(14) ?
    C32 C27 N4 . . 120.28(13) ?
    C23 C24 C25 . . 122.04(13) ?
    C23 C24 N6 . . 118.78(14) ?
    C25 C24 N6 . . 119.18(14) ?
    C23 C22 C21 . . 121.46(14) ?
    C23 C22 H22 . . 119.3 ?
    C21 C22 H22 . . 119.3 ?
    C34 C33 C38 . . 119.20(13) ?
    C34 C33 N4 . . 120.96(12) ?
    C38 C33 N4 . . 119.82(13) ?
    C25 C26 C21 . . 120.58(14) ?
    C25 C26 H26 . . 119.7 ?
    C21 C26 H26 . . 119.7 ?
    C26 C25 C24 . . 119.09(14) ?
    C26 C25 H25 . . 120.5 ?
    C24 C25 H25 . . 120.5 ?
    C13 C8 C9 . . 120.19(14) ?
    C13 C8 N1 . . 119.42(14) ?
    C9 C8 N1 . . 120.35(14) ?
    C6 C7 C2 . . 121.11(14) ?
    C6 C7 H7 . . 119.4 ?
    C2 C7 H7 . . 119.4 ?
    C4 C3 C2 . . 120.89(14) ?
    C4 C3 H3 . . 119.6 ?
    C2 C3 H3 . . 119.6 ?
    C35 C34 C33 . . 119.97(14) ?
    C35 C34 H34 . . 120 ?
    C33 C34 H34 . . 120 ?
    C6 C5 C4 . . 121.65(14) ?
    C6 C5 N3 . . 119.90(15) ?
    C4 C5 N3 . . 118.45(15) ?
    C15 C14 C19 . . 118.75(15) ?
    C15 C14 N1 . . 121.37(14) ?
    C19 C14 N1 . . 119.87(14) ?
    C37 C38 C33 . . 119.64(15) ?
    C37 C38 H38 . . 120.2 ?
    C33 C38 H38 . . 120.2 ?
    O2 N3 O1 . . 122.90(17) ?
    O2 N3 C5 . . 118.76(17) ?
    O1 N3 C5 . . 118.34(17) ?
    C24 C23 C22 . . 118.37(14) ?
    C24 C23 H23 . . 120.8 ?
    C22 C23 H23 . . 120.8 ?
    C3 C4 C5 . . 119.16(14) ?
    C3 C4 H4 . . 120.4 ?
    C5 C4 H4 . . 120.4 ?
    C27 C28 C29 . . 119.80(15) ?
    C27 C28 H28 . . 120.1 ?
    C29 C28 H28 . . 120.1 ?
    C16 C15 C14 . . 120.27(16) ?
    C16 C15 H15 . . 119.9 ?
    C14 C15 H15 . . 119.9 ?
    C36 C37 C38 . . 121.16(16) ?
    C36 C37 H37 . . 119.4 ?
    C38 C37 H37 . . 119.4 ?
    C5 C6 C7 . . 118.90(14) ?
    C5 C6 H6 . . 120.6 ?
    C7 C6 H6 . . 120.6 ?
    C34 C35 C36 . . 120.75(16) ?
    C34 C35 H35 . . 119.6 ?
    C36 C35 H35 . . 119.6 ?
    C31 C32 C27 . . 119.51(14) ?
    C31 C32 H32 . . 120.2 ?
    C27 C32 H32 . . 120.2 ?
    C30 C31 C32 . . 120.17(16) ?
    C30 C31 H31 . . 119.9 ?
    C32 C31 H31 . . 119.9 ?
    C11 C12 C13 . . 119.87(16) ?
    C11 C12 H12 . . 120.1 ?
    C13 C12 H12 . . 120.1 ?
    C30 C29 C28 . . 120.25(15) ?
    C30 C29 H29 . . 119.9 ?
    C28 C29 H29 . . 119.9 ?
    C8 C13 C12 . . 119.74(15) ?
    C8 C13 H13 . . 120.1 ?
    C12 C13 H13 . . 120.1 ?
    C8 C9 C10 . . 119.48(16) ?
    C8 C9 H9 . . 120.3 ?
    C10 C9 H9 . . 120.3 ?
    C17 C18 C19 . . 121.06(18) ?
    C17 C18 H18 . . 119.5 ?
    C19 C18 H18 . . 119.5 ?
    C18 C19 C14 . . 120.02(17) ?
    C18 C19 H19 . . 120 ?
    C14 C19 H19 . . 120 ?
    C29 C30 C31 . . 120.14(16) ?
    C29 C30 H30 . . 119.9 ?
    C31 C30 H30 . . 119.9 ?
    C37 C36 C35 . . 119.25(16) ?
    C37 C36 H36 . . 120.4 ?
    C35 C36 H36 . . 120.4 ?
    C17 C16 C15 . . 120.79(18) ?
    C17 C16 H16 . . 119.6 ?
    C15 C16 H16 . . 119.6 ?
    C11 C10 C9 . . 120.34(17) ?
    C11 C10 H10 . . 119.8 ?
    C9 C10 H10 . . 119.8 ?
    C18 C17 C16 . . 119.10(18) ?
    C18 C17 H17 . . 120.4 ?
    C16 C17 H17 . . 120.4 ?
    C10 C11 C12 . . 120.37(17) ?
    C10 C11 H11 . . 119.8 ?
    C12 C11 H11 . . 119.8 ?
loop_
    _geom_torsion_atom_site_label_1
    _geom_torsion_atom_site_label_2
    _geom_torsion_atom_site_label_3
    _geom_torsion_atom_site_label_4
    _geom_torsion_site_symmetry_1
    _geom_torsion_site_symmetry_2
    _geom_torsion_site_symmetry_3
    _geom_torsion_site_symmetry_4
    _geom_torsion
    _geom_torsion_publ_flag
    C20 N5 N4 C33 . . . . -174.28(13) ?
    C20 N5 N4 C27 . . . . 4.3(2) ?
    C1 N2 N1 C14 . . . . -175.43(13) ?
    C1 N2 N1 C8 . . . . 4.2(2) ?
    N1 N2 C1 C2 . . . . 178.39(11) ?
    N2 C1 C2 C7 . . . . -169.14(13) ?
    N2 C1 C2 C3 . . . . 10.4(2) ?
    N4 N5 C20 C21 . . . . 179.12(12) ?
    C22 C21 C20 N5 . . . . -175.58(14) ?
    C26 C21 C20 N5 . . . . 4.5(2) ?
    N5 N4 C27 C28 . . . . -108.19(16) ?
    C33 N4 C27 C28 . . . . 70.35(18) ?
    N5 N4 C27 C32 . . . . 71.90(19) ?
    C33 N4 C27 C32 . . . . -109.55(15) ?
    O3 N6 C24 C23 . . . . 168.64(15) ?
    O4 N6 C24 C23 . . . . -12.6(2) ?
    O3 N6 C24 C25 . . . . -11.9(2) ?
    O4 N6 C24 C25 . . . . 166.90(14) ?
    C26 C21 C22 C23 . . . . -0.9(2) ?
    C20 C21 C22 C23 . . . . 179.14(14) ?
    N5 N4 C33 C34 . . . . 17.35(19) ?
    C27 N4 C33 C34 . . . . -161.29(13) ?
    N5 N4 C33 C38 . . . . -160.95(12) ?
    C27 N4 C33 C38 . . . . 20.4(2) ?
    C22 C21 C26 C25 . . . . 0.7(2) ?
    C20 C21 C26 C25 . . . . -179.39(14) ?
    C21 C26 C25 C24 . . . . 0.3(2) ?
    C23 C24 C25 C26 . . . . -1.0(2) ?
    N6 C24 C25 C26 . . . . 179.51(13) ?
    N2 N1 C8 C13 . . . . 86.15(18) ?
    C14 N1 C8 C13 . . . . -94.20(17) ?
    N2 N1 C8 C9 . . . . -91.60(17) ?
    C14 N1 C8 C9 . . . . 88.05(18) ?
    C3 C2 C7 C6 . . . . -1.1(2) ?
    C1 C2 C7 C6 . . . . 178.45(13) ?
    C7 C2 C3 C4 . . . . -1.1(2) ?
    C1 C2 C3 C4 . . . . 179.40(13) ?
    C38 C33 C34 C35 . . . . 2.0(2) ?
    N4 C33 C34 C35 . . . . -176.28(13) ?
    N2 N1 C14 C15 . . . . 2.2(2) ?
    C8 N1 C14 C15 . . . . -177.42(13) ?
    N2 N1 C14 C19 . . . . -178.56(12) ?
    C8 N1 C14 C19 . . . . 1.8(2) ?
    C34 C33 C38 C37 . . . . -1.9(2) ?
    N4 C33 C38 C37 . . . . 176.39(13) ?
    C6 C5 N3 O2 . . . . 13.3(2) ?
    C4 C5 N3 O2 . . . . -167.54(17) ?
    C6 C5 N3 O1 . . . . -166.41(17) ?
    C4 C5 N3 O1 . . . . 12.7(2) ?
    C25 C24 C23 C22 . . . . 0.8(2) ?
    N6 C24 C23 C22 . . . . -179.75(13) ?
    C21 C22 C23 C24 . . . . 0.2(2) ?
    C2 C3 C4 C5 . . . . 2.6(2) ?
    C6 C5 C4 C3 . . . . -1.9(2) ?
    N3 C5 C4 C3 . . . . 178.97(13) ?
    C32 C27 C28 C29 . . . . 0.9(2) ?
    N4 C27 C28 C29 . . . . -178.97(13) ?
    C19 C14 C15 C16 . . . . 1.1(2) ?
    N1 C14 C15 C16 . . . . -179.74(14) ?
    C33 C38 C37 C36 . . . . 0.6(2) ?
    C4 C5 C6 C7 . . . . -0.2(2) ?
    N3 C5 C6 C7 . . . . 178.90(13) ?
    C2 C7 C6 C5 . . . . 1.7(2) ?
    C33 C34 C35 C36 . . . . -0.8(2) ?
    C28 C27 C32 C31 . . . . -0.8(2) ?
    N4 C27 C32 C31 . . . . 179.12(13) ?
    C27 C32 C31 C30 . . . . 0.2(2) ?
    C27 C28 C29 C30 . . . . -0.5(2) ?
    C9 C8 C13 C12 . . . . 0.7(2) ?
    N1 C8 C13 C12 . . . . -177.01(13) ?
    C11 C12 C13 C8 . . . . 0.5(2) ?
    C13 C8 C9 C10 . . . . -1.2(2) ?
    N1 C8 C9 C10 . . . . 176.53(14) ?
    C17 C18 C19 C14 . . . . 0.0(3) ?
    C15 C14 C19 C18 . . . . -0.6(2) ?
    N1 C14 C19 C18 . . . . -179.78(14) ?
    C28 C29 C30 C31 . . . . -0.1(3) ?
    C32 C31 C30 C29 . . . . 0.3(2) ?
    C38 C37 C36 C35 . . . . 0.7(2) ?
    C34 C35 C36 C37 . . . . -0.6(2) ?
    C14 C15 C16 C17 . . . . -1.0(3) ?
    C8 C9 C10 C11 . . . . 0.5(3) ?
    C19 C18 C17 C16 . . . . 0.1(3) ?
    C15 C16 C17 C18 . . . . 0.4(3) ?
    C9 C10 C11 C12 . . . . 0.8(3) ?
    C13 C12 C11 C10 . . . . -1.2(3) ?
loop_
    _geom_hbond_atom_site_label_D
    _geom_hbond_atom_site_label_H
    _geom_hbond_atom_site_label_A
    _geom_hbond_site_symmetry_A
    _geom_hbond_distance_DH
    _geom_hbond_distance_HA
    _geom_hbond_distance_DA
    _geom_hbond_angle_DHA
    _geom_hbond_publ_flag
    C3 H3 Cg1 2_666 0.93 2.92 3.4080(18) 114 y
    C29 H29 Cg2 2_665 0.93 2.80 3.6875(18) 161 y
    C7 H7 Cg2 . 0.93 2.83 3.4223(16) 123 y
    C30 H30 Cg3 2_575 0.93 2.84 3.698(2) 154 y
    C6 H6 O2 2_656 0.93 2.60 3.342(3) 138 y
    C15 H15 N2 . 0.93 2.43 2.750(2) 100 ?
