# Supplementary material for: (E)-1-(4-Nitro­benzyl­idene)-2,2-diphenyl­hydrazine
Source: Acta Crystallogr Sect E Struct Rep Online. 2012 Oct 31;68(Pt 11):o3238. doi: 10.1107/S1600536812043681 (PMC3515317; doi:10.1107/S1600536812043681)
Supplement: Supplementary file 2 [file e-68-o3238-Isup2.hkl]

#
# h,k,l, Fc-squared, Fo-squared, sigma(Fo-squared) and status flag
#
data_I
_shelx_title ' P-1 in P-1'
_shelx_refln_list_code          4
_shelx_F_calc_maximum      215.20
_exptl_crystal_F_000       664.00
_reflns_d_resolution_high  0.8090
 
loop_
 _symmetry_equiv_pos_as_xyz
 'x, y, z'
 '-x, -y, -z'
 
_cell_length_a    10.8648
_cell_length_b    11.1477
_cell_length_c    16.2075
_cell_angle_alpha  72.084
_cell_angle_beta   89.037
_cell_angle_gamma  62.084
 
_shelx_F_squared_multiplier     1.000
 
loop_
 _refln_index_h
 _refln_index_k
 _refln_index_l
 _refln_F_squared_calc
 _refln_F_squared_meas
 _refln_F_squared_sigma
 _refln_observed_status
   2   0   0     4333.06     4113.20     15.39 o
   3   0   0       39.52       34.69      1.86 o
   4   0   0       17.90       13.38      1.54 o
   5   0   0       29.72       27.60      2.11 o
   6   0   0      558.26      570.48      9.73 o
   7   0   0       41.32       32.91      3.49 o
   8   0   0       14.80       13.46      2.96 o
   9   0   0        1.90        3.83      3.44 o
  10   0   0        0.37        1.89      3.04 o
  11   0   0        0.91       -2.47      6.05 o
 -11   1   0        0.51        2.05      6.99 o
 -10   1   0        0.94        0.00      3.45 o
  -9   1   0        8.90       11.12      3.35 o
  -8   1   0        0.79        0.50      3.00 o
  -7   1   0       35.64       34.25      6.44 o
  -6   1   0        1.75        2.79      2.29 o
  -5   1   0     1737.87     1865.32     19.33 o
  -4   1   0      118.12      118.32      3.41 o
  -3   1   0      830.51      790.81      7.14 o
  -2   1   0     2197.11     2098.40     12.27 o
  -1   1   0     4846.60     4744.68     71.65 o
   2   1   0      303.63      272.34      5.17 o
   3   1   0     6053.28     6034.33     30.20 o
   4   1   0      724.23      683.66     15.78 o
   5   1   0       55.44       47.36      2.02 o
   6   1   0        1.06        0.82      1.58 o
   7   1   0      282.48      322.24      5.48 o
   8   1   0       22.30       21.45      2.75 o
   9   1   0       18.62       18.12      3.18 o
  10   1   0       18.44       23.54      4.29 o
  11   1   0       23.27       26.23      7.44 o
  12   1   0        5.92       -5.02      6.29 o
 -10   2   0        1.36        3.74      3.86 o
  -9   2   0        0.10       -0.07      3.60 o
  -8   2   0        2.80        3.71      3.40 o
  -7   2   0        6.92        6.87      3.35 o
  -6   2   0       75.33       85.30      4.01 o
  -5   2   0      201.50      199.45      5.27 o
  -4   2   0        0.05       -1.46      2.03 o
  -3   2   0      298.78      287.82      5.06 o
  -2   2   0      550.34      532.85      7.44 o
  -1   2   0      691.98      683.82     10.76 o
   0   2   0    11212.02    11316.74    118.40 o
   1   2   0     1083.24     1053.88     10.01 o
   2   2   0     9552.01     9790.69     25.15 o
   3   2   0      943.41      883.55     11.39 o
   4   2   0      193.78      197.47      6.45 o
   5   2   0      317.57      348.04      9.28 o
   6   2   0       13.44       11.26      0.90 o
   7   2   0       79.40       67.13      4.37 o
   8   2   0       11.52       11.81      1.39 o
   9   2   0       21.39       17.25      1.89 o
  10   2   0        2.20        0.89      2.27 o
  11   2   0      116.82      114.29     10.73 o
  12   2   0        3.31        8.72      7.62 o
  -9   3   0       15.13       13.39      5.77 o
  -8   3   0        0.59        3.89      5.29 o
  -7   3   0       11.36       15.56      5.81 o
  -6   3   0       30.45       27.40      6.25 o
  -5   3   0       15.55       16.56      3.05 o
  -4   3   0        3.76        0.33      2.76 o
  -3   3   0       29.17       33.42      3.14 o
  -2   3   0      140.16      135.04      4.68 o
  -1   3   0     1069.87     1063.13     15.88 o
   0   3   0     2312.88     2187.44     29.64 o
   1   3   0     1680.11     1571.00      5.83 o
   2   3   0      177.66      167.19      2.93 o
   3   3   0      198.72      203.48      4.29 o
   4   3   0       73.82       69.09      1.64 o
   5   3   0        1.18        0.67      2.46 o
   6   3   0        5.07        6.63      2.79 o
   7   3   0       10.91        9.06      2.64 o
   8   3   0        0.10        0.44      2.80 o
   9   3   0        0.71        1.15      5.62 o
  10   3   0       44.00       50.63      8.64 o
  11   3   0       77.57      102.01     10.68 o
  12   3   0        4.90        6.44      7.05 o
  -9   4   0        7.62        7.64      5.72 o
  -8   4   0       11.35       17.70      6.38 o
  -7   4   0       75.71       76.02      8.76 o
  -6   4   0       84.29       88.48      9.14 o
  -5   4   0        4.46        3.76      5.83 o
  -4   4   0       20.06       17.59      3.26 o
  -3   4   0       42.27       39.28      3.68 o
  -2   4   0      152.83      142.95      5.32 o
  -1   4   0     1057.80     1092.15     10.93 o
   0   4   0      340.51      317.97      4.80 o
   1   4   0     1032.85     1044.92      6.44 o
   2   4   0      139.94      137.59      2.90 o
   3   4   0       98.36       90.79      2.67 o
   4   4   0      350.90      366.11      6.44 o
   5   4   0      361.12      362.46      4.84 o
   6   4   0      183.06      203.75      8.10 o
   7   4   0      349.51      349.80      8.24 o
   8   4   0       51.80       62.01      4.87 o
   9   4   0       26.58       28.44      6.48 o
  10   4   0        5.62        4.10      5.29 o
  11   4   0        0.45       -1.64      6.53 o
  12   4   0       40.10       35.35      9.10 o
  13   4   0        0.96       -2.07      6.98 o
  -8   5   0        1.56       -0.63      4.31 o
  -7   5   0        3.76        6.66      6.10 o
  -6   5   0      488.33      468.62     17.61 o
  -5   5   0       42.08       47.74      8.17 o
  -4   5   0        1.94        0.02      6.80 o
  -3   5   0        0.13        1.23      2.23 o
  -2   5   0      138.77      154.42      4.49 o
  -1   5   0       44.69       41.20      3.70 o
   0   5   0     2766.15     2902.19     16.35 o
   1   5   0       20.39       18.91      2.33 o
   2   5   0     1929.79     2047.82     11.34 o
   3   5   0       34.43       38.12      2.10 o
   4   5   0      312.88      311.33      5.27 o
   5   5   0      104.52      112.23      4.25 o
   6   5   0      757.60      812.56      8.22 o
   7   5   0        1.78       -1.04      5.01 o
   8   5   0       99.41      108.49      8.62 o
   9   5   0        8.73        9.26      4.83 o
  10   5   0       30.32       29.11      6.53 o
  11   5   0        1.66       -0.30      6.95 o
  12   5   0       12.73       10.45      7.05 o
  13   5   0        5.32       14.47      7.68 o
  -7   6   0        4.71        5.36      4.25 o
  -6   6   0        6.15        4.73      4.15 o
  -5   6   0       15.84       18.77      4.33 o
  -4   6   0       68.41       72.14      5.84 o
  -3   6   0      612.94      630.94     21.89 o
  -2   6   0        1.19        0.72      2.87 o
  -1   6   0       52.28       44.98      7.24 o
   0   6   0       80.79       85.16      3.31 o
   1   6   0      100.10       99.93      3.03 o
   2   6   0       27.73       24.66      1.67 o
   3   6   0     1419.93     1445.89     29.13 o
   4   6   0       11.79       10.71      1.84 o
   5   6   0      132.90      130.05      3.97 o
   6   6   0       10.65       10.80      2.27 o
   7   6   0        3.62        3.63      1.20 o
   8   6   0       22.40       17.76      5.76 o
   9   6   0       14.75       12.11      5.81 o
  10   6   0       52.30       49.79      8.16 o
  11   6   0        0.27       -1.43      5.67 o
  12   6   0        1.34        2.06      7.06 o
  13   6   0        1.10       -0.02      7.19 o
  -6   7   0        1.84        2.10      4.13 o
  -5   7   0       14.12       21.72      4.33 o
  -4   7   0       19.04       23.00      4.29 o
  -3   7   0       20.76       18.61      4.08 o
  -2   7   0      674.41      672.21     14.22 o
  -1   7   0        0.07       -1.08      2.51 o
   0   7   0       24.17       24.92      2.53 o
   1   7   0       61.64       64.88      2.70 o
   2   7   0       24.15       17.40      4.23 o
   3   7   0       67.11       71.70      2.76 o
   4   7   0       98.97      105.55      3.60 o
   5   7   0       21.26       26.50      2.60 o
   6   7   0       42.45       44.24      2.61 o
   7   7   0       15.93       16.28      2.52 o
   8   7   0        0.16       -0.13      1.21 o
   9   7   0        5.50        5.07      6.04 o
  10   7   0        5.93        2.72      6.35 o
  11   7   0        6.81        3.69      6.41 o
  12   7   0        5.05       -3.27      7.83 o
  13   7   0        7.64       -2.49      8.46 o
  -5   8   0        1.97        5.23      5.90 o
  -4   8   0        0.01        1.48      3.46 o
  -3   8   0       12.70       13.58      4.94 o
  -2   8   0       89.28       92.29      5.03 o
  -1   8   0       20.78       19.37      3.57 o
   0   8   0      128.69      110.21      5.74 o
   1   8   0       62.28       63.89      2.76 o
   2   8   0       52.73       51.53      6.25 o
   3   8   0        1.05        2.62      1.25 o
   4   8   0      197.09      188.36      4.77 o
   5   8   0      171.01      158.81      4.91 o
   6   8   0        5.90        4.74      2.05 o
   7   8   0       12.97       12.15      2.15 o
   8   8   0        5.92        4.23      2.12 o
   9   8   0        3.50        2.21      1.25 o
  10   8   0        2.57        1.45      6.78 o
  11   8   0       16.25       25.48      7.47 o
  12   8   0        1.86        0.34      7.39 o
  13   8   0        3.18        3.55      7.21 o
  -4   9   0        0.81       -2.79      6.00 o
  -3   9   0        0.52        6.08      5.93 o
  -2   9   0        0.00        3.52      6.98 o
  -1   9   0       22.33       21.60      4.12 o
   0   9   0       18.76       22.23      2.42 o
   1   9   0        0.05        0.77      1.28 o
   2   9   0       16.92       16.70      6.45 o
   3   9   0        0.31       -1.60      5.57 o
   4   9   0       48.18       45.38      2.55 o
   5   9   0      631.87      603.59      8.84 o
   6   9   0      119.05      120.77      4.32 o
   7   9   0        0.32       -1.01      2.14 o
   8   9   0        1.66        0.88      2.21 o
   9   9   0       78.71       85.00      4.48 o
  10   9   0        1.01        4.23      5.66 o
  11   9   0       39.11       36.20      8.14 o
  12   9   0        1.76       -1.01      7.26 o
  13   9   0        4.50       -0.87      8.25 o
  -2  10   0        0.63       -1.35      6.52 o
  -1  10   0        2.91        2.06      6.98 o
   0  10   0       40.04       42.40      8.70 o
   1  10   0        0.18        1.46      6.47 o
   2  10   0        2.38        2.82      6.46 o
   3  10   0        5.12        0.46      6.29 o
   4  10   0       96.73       82.13      8.89 o
   5  10   0       19.91       17.49      2.18 o
   6  10   0      132.43      107.24      4.46 o
   7  10   0        4.43        3.36      2.24 o
   8  10   0        6.09        2.64      2.43 o
   9  10   0        0.18        2.58      2.91 o
  10  10   0       31.52       30.03      8.23 o
  11  10   0       31.42       33.47      7.95 o
  12  10   0        5.83       11.27      7.35 o
   0  11   0        0.97        1.41      6.28 o
   1  11   0       31.10       28.24      7.59 o
   2  11   0        2.80        2.58      6.05 o
   3  11   0        6.40        4.36      5.43 o
   4  11   0        1.66       -2.87      6.22 o
   5  11   0       27.49       27.68      6.85 o
   6  11   0        0.69        1.13      5.34 o
   7  11   0       42.22       47.80      5.31 o
   8  11   0        0.25       -1.77      3.53 o
   9  11   0        3.51        4.80      3.26 o
  10  11   0        1.45       -1.34      6.63 o
  11  11   0       25.71       16.39      6.74 o
   2  12   0        0.84        3.76      6.46 o
   3  12   0        2.54        3.26      6.55 o
   4  12   0        2.47        0.69      6.72 o
   5  12   0        0.02       -2.27      6.11 o
   6  12   0        3.15        3.89      5.92 o
   7  12   0        2.81        3.28      3.95 o
   8  12   0        7.30        9.49      4.26 o
   9  12   0        0.36        2.90      6.70 o
  10  12   0        0.10        4.88      7.71 o
   5  13   0       25.39       34.37      7.87 o
   6  13   0        3.21        0.29      6.03 o
   7  13   0       28.25       29.07      5.41 o
   8  13   0        4.57        5.87      4.41 o
 -10 -12   1        1.18       -3.09      6.35 o
  -9 -12   1       19.11       26.04      6.86 o
  -8 -12   1        0.00       -1.27      3.72 o
  -7 -12   1        9.56        7.33      4.42 o
  -6 -12   1        0.03        1.04      5.55 o
  -5 -12   1        9.00        6.68      6.30 o
  -4 -12   1        0.05       -5.99      6.96 o
  -3 -12   1        3.11       -0.22      6.78 o
  -2 -12   1        1.61       -6.91      8.15 o
 -11 -11   1        9.59       19.38      8.27 o
 -10 -11   1        1.09        2.56      5.85 o
  -9 -11   1        0.20       -0.83      3.36 o
  -8 -11   1        0.36       -2.22      3.60 o
  -7 -11   1       50.81       52.37      5.32 o
  -6 -11   1       38.50       35.12      6.88 o
  -5 -11   1       18.10       18.03      6.30 o
  -4 -11   1        0.33       -3.46      6.56 o
  -3 -11   1       15.18        7.76      6.28 o
  -2 -11   1        2.51        9.53      7.49 o
  -1 -11   1       14.66       27.05      7.60 o
   0 -11   1        3.31        9.33      7.33 o
 -12 -10   1       12.53       30.59      9.18 o
 -11 -10   1        8.88        6.57      7.21 o
 -10 -10   1        5.14        8.53      7.69 o
  -9 -10   1       10.71       10.12      3.47 o
  -8 -10   1       12.97       13.69      3.86 o
  -7 -10   1        3.12        2.13      4.00 o
  -6 -10   1      161.46      170.36     10.34 o
  -5 -10   1       43.55       54.37      7.30 o
  -4 -10   1       13.02        3.28      5.82 o
  -3 -10   1       15.21       14.09      6.27 o
  -2 -10   1       11.02        5.82      6.39 o
  -1 -10   1        8.98        8.97      6.83 o
   0 -10   1       26.71       21.24      7.47 o
   1 -10   1        0.23        2.53      5.61 o
   2 -10   1        1.93       -0.84      6.56 o
 -12  -9   1       12.50       16.24      8.51 o
 -11  -9   1        2.45        2.08      6.68 o
 -10  -9   1       69.57       94.67      9.65 o
  -9  -9   1      142.65      144.78      5.42 o
  -8  -9   1        5.89        7.30      2.26 o
  -7  -9   1       19.65       21.91      3.38 o
  -6  -9   1       13.63       14.60      2.70 o
  -5  -9   1       45.90       45.74      2.63 o
  -4  -9   1       58.84       61.52      7.51 o
  -3  -9   1       45.79       34.97      7.43 o
  -2  -9   1        3.95        2.86      5.66 o
  -1  -9   1       10.31        8.89      6.43 o
   0  -9   1       92.77       78.37      2.51 o
   1  -9   1       20.07       18.76      6.41 o
   2  -9   1        7.08        4.20      6.39 o
   3  -9   1        6.19        0.06      6.64 o
 -13  -8   1        2.43       -3.86      7.26 o
 -12  -8   1       21.86       13.24      7.81 o
 -11  -8   1        7.30       10.50      6.48 o
 -10  -8   1       68.70       77.37      9.21 o
  -9  -8   1        1.57        0.84      1.66 o
  -8  -8   1       63.40       66.36      4.49 o
  -7  -8   1        0.14       -0.36      1.95 o
  -6  -8   1      597.88      599.55      8.09 o
  -5  -8   1        5.65        4.79      2.37 o
  -4  -8   1       29.81       24.03      1.75 o
  -3  -8   1        1.41       -1.19      4.72 o
  -2  -8   1        3.60        9.01      4.96 o
  -1  -8   1       36.12       34.40      6.26 o
   0  -8   1      292.35      246.49      4.91 o
   1  -8   1       11.19        7.71      2.34 o
   2  -8   1       12.47       15.11      3.02 o
   3  -8   1        0.96       -1.07      3.07 o
   4  -8   1        0.09       -0.94      7.35 o
   5  -8   1       11.04       13.89      7.54 o
 -13  -7   1        0.33       -6.83      6.96 o
 -12  -7   1        2.88       -1.59      7.39 o
 -11  -7   1        0.05        1.26      5.92 o
 -10  -7   1        3.90        0.08      5.57 o
  -9  -7   1       23.77       24.09      6.61 o
  -8  -7   1        0.05        0.49      1.44 o
  -7  -7   1       67.20       70.33      3.78 o
  -6  -7   1      282.32      281.12      6.60 o
  -5  -7   1      406.63      414.89      6.94 o
  -4  -7   1       36.20       45.46      2.93 o
  -3  -7   1       14.28       17.49      2.86 o
  -2  -7   1       13.00       15.31      4.29 o
  -1  -7   1        0.02        0.01      0.75 o
   0  -7   1        5.23        5.72      1.54 o
   1  -7   1       82.24       82.94      4.25 o
   2  -7   1      236.38      237.31      7.07 o
   3  -7   1        1.14       -0.80      3.34 o
   4  -7   1       39.81       43.14      5.10 o
   5  -7   1        0.69       -1.04      3.75 o
   6  -7   1        2.62       -1.18      6.09 o
 -13  -6   1        0.00       -0.24      7.80 o
 -12  -6   1       10.53        6.89      7.28 o
 -11  -6   1       10.57       14.17      6.63 o
 -10  -6   1       38.23       47.66      7.37 o
  -9  -6   1       38.87       42.73      7.37 o
  -8  -6   1       37.16       42.41      6.87 o
  -7  -6   1       15.05       12.87      1.88 o
  -6  -6   1       80.49       84.85      4.51 o
  -5  -6   1      894.57      917.00     14.45 o
  -4  -6   1      149.46      163.39      4.04 o
  -3  -6   1       47.05       45.79      4.16 o
  -2  -6   1        1.47        1.53      3.17 o
  -1  -6   1       30.79       34.15      1.42 o
   0  -6   1      122.02      103.78      3.19 o
   1  -6   1      177.49      165.76      4.84 o
   2  -6   1        5.94        5.70      3.03 o
   3  -6   1       34.81       37.03      6.81 o
   4  -6   1       21.08       19.19      4.28 o
   5  -6   1       81.81       95.83      6.23 o
   6  -6   1        8.61        7.05      4.06 o
   7  -6   1        0.69       -2.07      4.21 o
 -13  -5   1        0.32       -2.51      6.70 o
 -12  -5   1       41.95       36.62      8.64 o
 -11  -5   1       81.30       91.48      9.61 o
 -10  -5   1        7.39        4.01      6.15 o
  -9  -5   1        0.05        0.80      5.32 o
  -8  -5   1        3.47        2.24      5.06 o
  -7  -5   1       65.85       66.44      6.57 o
  -6  -5   1      174.13      182.68      4.14 o
  -5  -5   1       58.90       54.36      3.39 o
  -4  -5   1       61.60       70.32      4.37 o
  -3  -5   1      469.39      477.55      9.90 o
  -2  -5   1       99.98       95.35      2.10 o
  -1  -5   1      419.12      403.51     17.51 o
   0  -5   1      168.54      157.35      6.43 o
   1  -5   1        8.02        5.56      1.83 o
   2  -5   1       24.54       27.53      2.60 o
   3  -5   1       27.44       27.82      6.46 o
   4  -5   1      324.89      354.84     14.81 o
   5  -5   1      281.46      289.33     14.27 o
   6  -5   1       72.83       55.16      8.01 o
   7  -5   1       17.13       14.83      6.16 o
   8  -5   1        0.19       -5.86      5.86 o
 -13  -4   1        1.89        7.20      7.09 o
 -12  -4   1        4.25        4.49      7.30 o
 -11  -4   1        4.56       -0.12      6.04 o
 -10  -4   1        2.63        1.18      6.38 o
  -9  -4   1      108.98      122.47      8.97 o
  -8  -4   1       58.53       56.38      4.30 o
  -7  -4   1       41.28       44.95      5.70 o
  -6  -4   1      156.49      158.30      8.03 o
  -5  -4   1        0.02        1.36      1.38 o
  -4  -4   1      896.13      914.38     10.94 o
  -3  -4   1       19.09       16.30      2.51 o
  -2  -4   1      284.07      294.63      3.56 o
  -1  -4   1     1298.98     1339.16     18.03 o
   0  -4   1       50.13       56.92      2.45 o
   1  -4   1      651.07      668.13      8.15 o
   2  -4   1       10.83        8.99      2.50 o
   3  -4   1        0.70        1.62      2.80 o
   4  -4   1       44.13       43.70      4.35 o
   5  -4   1      119.37      115.07      9.36 o
   6  -4   1      177.87      191.35     11.65 o
   7  -4   1       49.22       55.95      7.75 o
   8  -4   1       12.17        5.55      6.20 o
   9  -4   1       27.57       37.69      7.04 o
 -12  -3   1       26.76       34.15      9.06 o
 -11  -3   1       23.91       38.01      7.60 o
 -10  -3   1       25.83       26.10      7.05 o
  -9  -3   1       21.59       24.82      5.92 o
  -8  -3   1        0.09       -0.21      2.71 o
  -7  -3   1       83.19       85.00      4.46 o
  -6  -3   1     1158.98     1151.80     13.05 o
  -5  -3   1      153.82      146.10      4.67 o
  -4  -3   1      115.88      113.75      3.73 o
  -3  -3   1      537.76      513.23      5.28 o
  -2  -3   1     1254.66     1197.24     26.11 o
  -1  -3   1       27.26       30.18      3.07 o
   0  -3   1     1474.38     1412.99      7.87 o
   1  -3   1       19.30       18.50      3.88 o
   2  -3   1      883.87      861.12     11.23 o
   3  -3   1        1.12       -0.40      2.30 o
   4  -3   1        0.22        1.03      2.68 o
   5  -3   1       57.25       57.95      4.39 o
   6  -3   1       35.36       40.86      6.57 o
   7  -3   1       43.58       52.93      6.68 o
   8  -3   1        8.55       11.18      5.69 o
   9  -3   1        9.42        6.57      5.60 o
 -12  -2   1        8.55        5.38      7.03 o
 -11  -2   1       56.40       61.90      9.23 o
 -10  -2   1       39.17       35.79      2.92 o
  -9  -2   1       12.01       11.83      1.11 o
  -8  -2   1        0.00        0.03      0.71 o
  -7  -2   1      108.57      112.68      1.87 o
  -6  -2   1       46.32       49.18      1.11 o
  -5  -2   1      398.02      381.48      8.46 o
  -4  -2   1       12.18       11.08      2.74 o
  -3  -2   1     8046.84     8002.12     14.58 o
  -2  -2   1    15165.37    14798.68     64.32 o
  -1  -2   1      976.91      900.43     10.07 o
   0  -2   1     8171.22     8156.40     35.77 o
   1  -2   1     1398.74     1372.72     11.16 o
   2  -2   1      101.36       99.85      3.71 o
   3  -2   1      167.72      182.05      7.14 o
   4  -2   1        1.68        0.97      2.14 o
   5  -2   1        0.76        0.46      2.04 o
   6  -2   1        0.02       -0.38      3.27 o
   7  -2   1        2.99        1.84      3.12 o
   8  -2   1       15.55       17.20      5.79 o
   9  -2   1       17.81       25.45      5.60 o
  10  -2   1        1.56        0.11      4.04 o
 -12  -1   1       15.81       16.63      7.01 o
 -11  -1   1        0.02        1.20      6.36 o
 -10  -1   1        3.29        4.19      3.27 o
  -9  -1   1       11.11       11.05      2.65 o
  -8  -1   1       25.08       25.94      2.33 o
  -7  -1   1      101.00      112.46      3.44 o
  -6  -1   1       15.43       13.20      1.63 o
  -5  -1   1      968.39      971.19      8.46 o
  -4  -1   1        2.81        1.78      1.69 o
  -3  -1   1     5600.66     5434.06     13.39 o
  -2  -1   1     4435.33     4186.24     19.65 o
   1  -1   1      173.16      166.59      3.29 o
   2  -1   1     1142.62     1113.40      9.51 o
   3  -1   1      171.95      179.19      4.51 o
   4  -1   1      378.76      381.44      5.97 o
   5  -1   1       34.26       37.22      2.91 o
   6  -1   1        1.13       -0.08      1.97 o
   7  -1   1       13.21       13.53      3.08 o
   8  -1   1        0.13        0.23      3.20 o
   9  -1   1        0.39        0.64      3.26 o
  10  -1   1        0.81        0.37      3.66 o
  11  -1   1        9.24       15.29      7.35 o
 -11   0   1        0.37        0.43      6.41 o
 -10   0   1        0.03       -1.63      3.08 o
  -9   0   1       10.64        7.96      2.88 o
  -8   0   1        9.65        8.33      2.82 o
  -7   0   1      422.01      443.59      7.12 o
  -6   0   1      156.43      164.91      4.22 o
  -5   0   1      187.67      208.77      4.13 o
  -4   0   1     2082.14     2057.53     19.53 o
  -3   0   1      428.59      423.52      5.64 o
  -2   0   1     5723.36     5351.69     22.64 o
   2   0   1     9623.91     9667.92     49.52 o
   3   0   1      320.27      315.89      3.87 o
   4   0   1       13.58       18.37      1.95 o
   5   0   1     1208.51     1212.42     10.24 o
   6   0   1       96.49      108.90      3.75 o
   7   0   1      119.41      119.80      4.19 o
   8   0   1       53.68       59.51      4.36 o
   9   0   1        1.12        1.06      3.01 o
  10   0   1       11.93       13.23      3.75 o
  11   0   1       27.31       33.29      7.97 o
 -11   1   1        0.05       -1.87      6.57 o
 -10   1   1        7.37        8.95      3.74 o
  -9   1   1        5.10        6.76      3.39 o
  -8   1   1       10.33       11.68      3.38 o
  -7   1   1       20.48       20.87      2.66 o
  -6   1   1      237.71      237.26      5.52 o
  -5   1   1      469.30      479.26      6.80 o
  -4   1   1      220.06      232.29      5.42 o
  -3   1   1      544.58      542.55      6.97 o
  -2   1   1      537.02      502.55      5.60 o
  -1   1   1     3583.85     3548.05     16.16 o
   2   1   1      364.49      320.95      5.96 o
   3   1   1      332.79      303.77      3.17 o
   4   1   1     2402.51     2404.80     12.25 o
   5   1   1      149.63      179.72      4.04 o
   6   1   1      992.11     1066.92      9.24 o
   7   1   1      168.36      160.94      4.21 o
   8   1   1       86.27       91.12      5.16 o
   9   1   1      103.75      114.09      4.92 o
  10   1   1       33.63       43.49      4.04 o
  11   1   1        3.74        2.41      6.71 o
  12   1   1        0.34       -2.02      7.54 o
 -10   2   1        7.72        8.25      5.85 o
  -9   2   1        1.42        1.55      3.61 o
  -8   2   1        1.37        3.20      3.26 o
  -7   2   1       63.09       61.76      4.74 o
  -6   2   1      167.79      171.75      5.15 o
  -5   2   1     1345.69     1423.33     15.27 o
  -4   2   1        5.91        5.27      1.95 o
  -3   2   1      122.43      132.11      4.14 o
  -2   2   1      149.62      128.26      4.89 o
  -1   2   1      115.54      103.20      3.73 o
   0   2   1      569.86      546.50      6.23 o
   1   2   1       40.80       41.30      1.91 o
   2   2   1       23.33       20.65      1.94 o
   3   2   1      178.62      162.40      5.36 o
   4   2   1       55.74       48.91      3.95 o
   5   2   1      126.28      116.35      3.74 o
   6   2   1        6.60        5.94      1.05 o
   7   2   1        0.12        0.40      1.09 o
   8   2   1       24.23       23.09      2.21 o
   9   2   1       32.25       30.01      2.48 o
  10   2   1      160.45      157.18      4.62 o
  11   2   1       97.12      103.56     10.99 o
  12   2   1       26.28       28.39      7.74 o
 -10   3   1       13.28       22.93      6.33 o
  -9   3   1       10.21        3.00      4.89 o
  -8   3   1        0.60       -0.07      5.38 o
  -7   3   1      117.97      128.01      8.96 o
  -6   3   1      236.72      258.35      7.96 o
  -5   3   1        0.92       -0.31      2.82 o
  -4   3   1        4.42        4.01      2.70 o
  -3   3   1       36.25       30.74      2.89 o
  -2   3   1      197.76      180.86      6.72 o
  -1   3   1        0.81       -0.25      1.76 o
   0   3   1     1378.18     1328.59      8.07 o
   1   3   1       86.78       79.52      1.90 o
   2   3   1       18.25       13.75      1.68 o
   3   3   1     1894.86     1790.96     17.44 o
   4   3   1       81.46       84.52      4.71 o
   5   3   1       22.35       23.38      3.30 o
   6   3   1      162.23      174.29      8.06 o
   7   3   1       24.33       27.44      3.50 o
   8   3   1        1.64        0.44      5.13 o
   9   3   1       65.67       63.33      7.53 o
  10   3   1       19.36       21.01      7.74 o
  11   3   1       28.23       33.05      8.97 o
  12   3   1       32.58       43.01      9.64 o
  -9   4   1        0.18       -0.45      5.68 o
  -8   4   1       14.87       13.37      6.59 o
  -7   4   1      161.56      148.09     10.75 o
  -6   4   1        0.98       -5.50      6.52 o
  -5   4   1       10.43       10.40      3.39 o
  -4   4   1        1.15        1.84      2.37 o
  -3   4   1        4.57        3.92      2.14 o
  -2   4   1       71.60       70.51      3.06 o
  -1   4   1      457.81      485.20      9.11 o
   0   4   1       18.35       23.51      2.29 o
   1   4   1     1260.24     1262.88      7.82 o
   2   4   1      535.10      515.33      5.28 o
   3   4   1      146.90      141.42      4.61 o
   4   4   1       67.08       56.16      2.79 o
   5   4   1      187.82      171.67     12.97 o
   6   4   1      172.05      172.38      7.63 o
   7   4   1      914.84      928.05     17.06 o
   8   4   1        5.61        3.50      4.70 o
   9   4   1       58.63       71.61      8.36 o
  10   4   1       10.12       11.31      7.05 o
  11   4   1       37.19       45.04      8.41 o
  12   4   1        1.19        4.07      7.28 o
  13   4   1        1.48        6.29      7.99 o
  -8   5   1       11.16       13.45      5.40 o
  -7   5   1       11.20        7.73      4.70 o
  -6   5   1        1.45        3.48      4.74 o
  -5   5   1      362.46      399.63     10.54 o
  -4   5   1      791.87      848.27     11.38 o
  -3   5   1       48.43       47.93      3.21 o
  -2   5   1       60.37       56.48      4.84 o
  -1   5   1       63.40       84.01      3.93 o
   0   5   1        0.74        1.09      1.98 o
   1   5   1       21.90       24.47      1.91 o
   2   5   1      143.44      148.76      2.95 o
   3   5   1       17.87       17.93      1.74 o
   4   5   1        7.11        7.48      1.53 o
   5   5   1      778.45      846.10     10.45 o
   6   5   1      195.59      197.22      3.92 o
   7   5   1        0.92        1.58      3.60 o
   8   5   1       18.40       11.73      5.08 o
   9   5   1       16.19       19.22      5.46 o
  10   5   1       83.57       91.26      9.90 o
  11   5   1      235.52      266.31     15.22 o
  12   5   1        1.17       -2.96      6.75 o
  13   5   1       11.36       12.45      8.74 o
  -7   6   1        5.23        1.10      4.61 o
  -6   6   1       58.09       70.34      6.27 o
  -5   6   1       39.62       36.66      5.23 o
  -4   6   1       49.40       54.10      5.41 o
  -3   6   1        0.02        1.84      4.01 o
  -2   6   1       10.08        9.53      2.34 o
  -1   6   1      924.37      913.35     11.50 o
   0   6   1       25.70       25.56      2.43 o
   1   6   1      134.71      146.42      3.07 o
   2   6   1      336.37      355.66      4.86 o
   3   6   1       99.16      103.12      4.70 o
   4   6   1        0.03        0.20      1.53 o
   5   6   1        4.08        6.84      1.83 o
   6   6   1        5.80        6.10      1.95 o
   7   6   1        0.52        0.36      1.01 o
   8   6   1        4.71        0.69      5.21 o
   9   6   1      189.76      181.65     11.10 o
  10   6   1       48.03       52.97      7.80 o
  11   6   1        0.68        0.72      6.64 o
  12   6   1        2.58       -0.31      7.18 o
  13   6   1       17.22       18.05      8.19 o
  -6   7   1       22.06       25.73      4.86 o
  -5   7   1       75.72       70.63      5.82 o
  -4   7   1       28.95       25.38      4.66 o
  -3   7   1      504.60      505.82     11.12 o
  -2   7   1       42.29       37.03      4.83 o
  -1   7   1      101.36       99.24      4.73 o
   0   7   1      149.99      156.46      4.88 o
   1   7   1       41.34       35.31      2.65 o
   2   7   1       19.41       16.43      1.44 o
   3   7   1      338.95      341.08      6.09 o
   4   7   1        0.46        0.62      1.68 o
   5   7   1      261.53      246.14      5.75 o
   6   7   1        7.76        9.99      1.82 o
   7   7   1      143.32      141.54      5.82 o
   8   7   1        9.21        7.82      1.30 o
   9   7   1        5.72        6.18      5.35 o
  10   7   1       88.17       83.24      8.56 o
  11   7   1        1.72       -0.80      7.34 o
  12   7   1        0.07       -7.46      7.46 o
  13   7   1       12.64        9.92      8.56 o
  -5   8   1        0.06        3.89      3.63 o
  -4   8   1        2.66        3.29      3.64 o
  -3   8   1       12.41       16.24      4.42 o
  -2   8   1       57.51       57.10      4.42 o
  -1   8   1        2.35       -0.11      3.01 o
   0   8   1      268.92      265.06      6.56 o
   1   8   1       24.61       19.56      2.48 o
   2   8   1       10.37        8.76      1.90 o
   3   8   1      284.39      274.60     10.27 o
   4   8   1      128.83      110.84      4.16 o
   5   8   1      324.94      306.48      6.72 o
   6   8   1      155.56      151.53      4.43 o
   7   8   1        7.38        5.86      2.03 o
   8   8   1      179.16      182.90      5.14 o
   9   8   1       19.54       20.06      1.08 o
  10   8   1       27.31       20.86      7.07 o
  11   8   1        0.11       -1.59      7.27 o
  12   8   1        0.63        2.17      7.36 o
  13   8   1        8.97       12.03      8.12 o
  -4   9   1        2.24        7.59      6.87 o
  -3   9   1        3.00        0.04      6.90 o
  -2   9   1        3.63        2.07      3.00 o
  -1   9   1        1.27        0.78      2.94 o
   0   9   1        0.23       -0.47      2.26 o
   1   9   1       22.29       18.91      2.86 o
   2   9   1        1.96        2.22      2.31 o
   3   9   1      103.51      104.60      3.97 o
   4   9   1       22.04       18.65      2.81 o
   5   9   1        2.57        0.07      2.59 o
   6   9   1        5.17        5.39      2.14 o
   7   9   1       79.13       85.44      4.02 o
   8   9   1       11.45       10.58      2.52 o
   9   9   1      254.94      261.93     11.53 o
  10   9   1       11.90       16.40      7.90 o
  11   9   1        0.03        6.59      6.25 o
  12   9   1       10.75       11.51      7.10 o
  13   9   1        0.00       -2.16      7.62 o
  -2  10   1        5.82       16.51      7.49 o
  -1  10   1        4.44        0.48      6.53 o
   0  10   1        1.22        3.15      7.05 o
   1  10   1        0.14       -1.27      1.76 o
   2  10   1        0.55       -2.00      6.55 o
   3  10   1       32.45       34.33      7.64 o
   4  10   1        1.47        0.01      1.80 o
   5  10   1      327.35      323.93      7.16 o
   6  10   1       29.41       27.72      2.78 o
   7  10   1        4.29        2.58      2.29 o
   8  10   1        3.84        5.92      2.49 o
   9  10   1       21.16       25.94      5.02 o
  10  10   1        9.27       15.05      7.18 o
  11  10   1       76.79       72.18      9.77 o
  12  10   1        5.13        3.13      7.49 o
  -1  11   1        2.29       -6.69      8.19 o
   0  11   1        2.16        1.12      7.16 o
   1  11   1        3.32       -1.65      7.16 o
   2  11   1        0.58       -0.43      5.84 o
   3  11   1        2.86        4.55      5.19 o
   4  11   1       12.96        9.28      6.56 o
   5  11   1        1.13        2.84      6.35 o
   6  11   1        0.24       -2.09      5.74 o
   7  11   1        0.38        0.85      3.85 o
   8  11   1       18.91       19.25      4.27 o
   9  11   1       10.56        5.52      3.19 o
  10  11   1        3.96       12.16      7.08 o
  11  11   1       18.89       24.56      7.65 o
  12  11   1        0.06        0.99      6.25 o
   1  12   1        1.46       -0.62      6.52 o
   2  12   1        0.60       -2.82      6.96 o
   3  12   1        8.02        8.93      6.81 o
   4  12   1        0.77       -4.13      5.34 o
   5  12   1        6.09        7.85      5.93 o
   6  12   1       37.42       37.02      7.34 o
   7  12   1        1.43       -0.41      4.02 o
   8  12   1        3.86        5.02      4.00 o
   9  12   1        4.51        0.20      7.75 o
  10  12   1        0.05       -4.81      7.81 o
   4  13   1        0.00        0.24      7.05 o
   5  13   1       20.58       40.84      7.56 o
   6  13   1        0.05       -0.88      6.39 o
   7  13   1        0.17        0.37      4.35 o
   8  13   1        0.08        0.66      4.39 o
  -9 -12   2        1.25        6.58      7.62 o
  -8 -12   2        8.26        7.64      4.33 o
  -7 -12   2        0.14        0.40      5.97 o
  -6 -12   2        0.35        5.72      5.77 o
  -5 -12   2        0.35        0.13      6.14 o
  -4 -12   2        1.02       -1.13      5.98 o
  -3 -12   2        0.45       -0.70      6.88 o
 -11 -11   2        1.08       -0.38      7.43 o
 -10 -11   2        0.90        0.29      7.04 o
  -9 -11   2       16.51       16.25      6.15 o
  -8 -11   2        0.61        2.73      3.94 o
  -7 -11   2       13.86        7.17      5.14 o
  -6 -11   2       10.06        8.06      6.12 o
  -5 -11   2       18.45       30.23      6.98 o
  -4 -11   2       11.87        8.67      6.63 o
  -3 -11   2       11.69        9.32      6.80 o
  -2 -11   2        4.35        5.17      6.85 o
  -1 -11   2        8.24       10.78      7.00 o
 -12 -10   2        0.82        2.82      6.23 o
 -11 -10   2        0.06        1.09      7.48 o
 -10 -10   2        2.72        6.08      6.20 o
  -9 -10   2        2.53        1.24      3.21 o
  -8 -10   2        1.08       -2.23      3.55 o
  -7 -10   2       90.08      115.17      6.67 o
  -6 -10   2       17.80       13.86      5.87 o
  -5 -10   2        9.30        9.38      5.74 o
  -4 -10   2       19.19       11.51      6.69 o
  -3 -10   2       31.38       38.31      7.78 o
  -2 -10   2       27.98       27.63      7.48 o
  -1 -10   2        5.64        2.58      6.73 o
   0 -10   2        6.52        0.21      6.43 o
   1 -10   2        0.00       -2.50      7.34 o
 -12  -9   2       22.65       22.94      8.66 o
 -11  -9   2        6.27       11.16      6.38 o
 -10  -9   2        1.13        4.29      5.99 o
  -9  -9   2        0.58       -1.16      2.71 o
  -8  -9   2        1.51        2.43      2.31 o
  -7  -9   2        5.54        5.60      2.36 o
  -6  -9   2      228.05      234.31      9.77 o
  -5  -9   2       47.37       43.56      1.54 o
  -4  -9   2       82.33       97.67      8.58 o
  -3  -9   2       12.72        8.50      5.95 o
  -2  -9   2       12.42        7.57      7.24 o
  -1  -9   2       25.72       16.69      6.84 o
   0  -9   2       27.04       17.95      6.44 o
   1  -9   2        1.11        1.84      6.63 o
   2  -9   2       25.10       27.09      7.59 o
   3  -9   2        0.18        6.62      6.36 o
 -13  -8   2        0.48       -1.12      8.33 o
 -12  -8   2       62.02       53.50      8.89 o
 -11  -8   2        5.91        8.43      6.69 o
 -10  -8   2        0.52        5.07      5.11 o
  -9  -8   2        0.34       -2.88      4.85 o
  -8  -8   2       18.51       14.52      3.65 o
  -7  -8   2      170.69      171.82      4.75 o
  -6  -8   2      346.75      336.14      6.83 o
  -5  -8   2      167.57      171.85      4.24 o
  -4  -8   2        0.96       -2.36      4.68 o
  -3  -8   2        3.65        4.12      5.22 o
  -2  -8   2       80.84       83.52      8.08 o
  -1  -8   2      220.32      223.68     12.87 o
   0  -8   2      114.04      133.89     11.02 o
   1  -8   2        6.56        6.33      1.66 o
   2  -8   2        0.16       -0.25      2.39 o
   3  -8   2        0.64       -2.68      6.55 o
   4  -8   2        0.62        3.68      5.22 o
 -13  -7   2        1.40       -7.79      7.79 o
 -12  -7   2       14.51       12.66      6.77 o
 -11  -7   2       18.33       22.40      6.73 o
 -10  -7   2        0.01       -2.90      5.67 o
  -9  -7   2        5.09        4.64      0.96 o
  -8  -7   2        4.43        2.84      1.92 o
  -7  -7   2       52.65       48.26      3.61 o
  -6  -7   2       13.02       18.22      3.08 o
  -5  -7   2       99.28      106.67      4.70 o
  -4  -7   2      158.66      157.19      3.38 o
  -3  -7   2        0.97       -1.80      3.78 o
  -2  -7   2       44.93       55.43      6.65 o
  -1  -7   2       61.70       56.22      7.10 o
   0  -7   2        3.05        3.72      1.02 o
   1  -7   2      896.80      875.11     58.67 o
   2  -7   2        3.99        2.60      2.82 o
   3  -7   2      127.50      125.47      5.78 o
   4  -7   2       61.00       62.21      5.16 o
   5  -7   2        8.81       12.16      7.13 o
 -13  -6   2        0.02        3.70      6.60 o
 -12  -6   2        0.79       -7.12      7.12 o
 -11  -6   2       33.63       36.36      7.81 o
 -10  -6   2       24.47       24.59      7.17 o
  -9  -6   2       16.22       14.94      5.38 o
  -8  -6   2        4.31        3.87      1.04 o
  -7  -6   2       41.53       44.66      2.82 o
  -6  -6   2        8.85        7.72      2.40 o
  -5  -6   2      472.94      479.50     11.13 o
  -4  -6   2      339.45      362.08      5.55 o
  -3  -6   2        1.05       -1.08      3.58 o
  -2  -6   2       58.17       66.54      6.27 o
  -1  -6   2       82.16       89.27      6.82 o
   0  -6   2      227.12      213.47     18.22 o
   1  -6   2       50.61       46.37      7.12 o
   2  -6   2      855.71      851.82     14.45 o
   3  -6   2        3.92        0.44      3.73 o
   4  -6   2      226.51      230.81      8.16 o
   5  -6   2       39.79       34.24      5.80 o
   6  -6   2        0.81        1.11      3.94 o
 -13  -5   2       13.21        6.11      7.19 o
 -12  -5   2        3.08        1.24      7.96 o
 -11  -5   2       40.63       45.60      7.58 o
 -10  -5   2      192.94      214.49     12.20 o
  -9  -5   2        1.43       -1.19      5.62 o
  -8  -5   2       27.41       37.27      6.22 o
  -7  -5   2      202.64      218.05     10.30 o
  -6  -5   2       30.16       27.98      3.32 o
  -5  -5   2      463.59      492.29     11.58 o
  -4  -5   2       80.56       91.54      8.49 o
  -3  -5   2      490.55      510.70     14.67 o
  -2  -5   2       20.99       25.33      2.89 o
  -1  -5   2       39.39       54.90      5.04 o
   0  -5   2        4.08        4.11      1.02 o
   1  -5   2       59.74       59.74      2.95 o
   2  -5   2        2.13        2.30      3.31 o
   3  -5   2      298.18      298.36     13.24 o
   4  -5   2      105.22       99.58      9.82 o
   5  -5   2       97.96      109.93      9.97 o
   6  -5   2       49.71       74.74      9.13 o
   7  -5   2        3.30        0.70      5.38 o
 -13  -4   2        0.56        4.36      6.95 o
 -12  -4   2       40.31       35.67      7.83 o
 -11  -4   2       78.13       69.11      8.76 o
 -10  -4   2        4.28        7.64      6.00 o
  -9  -4   2        1.90       -1.36      5.27 o
  -8  -4   2       24.31       30.59      3.64 o
  -7  -4   2       73.05       80.50      6.94 o
  -6  -4   2      109.18      118.38      2.28 o
  -5  -4   2       86.60       92.75      2.43 o
  -4  -4   2       57.91       50.38      2.35 o
  -3  -4   2      334.50      324.95      6.21 o
  -2  -4   2        5.56        5.39      2.08 o
  -1  -4   2      305.60      341.08      9.92 o
   0  -4   2     1729.56     1769.49     44.26 o
   1  -4   2     1090.50     1103.01     19.37 o
   2  -4   2        8.81        8.14      2.62 o
   3  -4   2       94.42      100.95      5.27 o
   4  -4   2      201.48      218.45     11.29 o
   5  -4   2       79.85       91.67      9.19 o
   6  -4   2      145.34      176.75     11.22 o
   7  -4   2        0.06       -2.81      5.85 o
   8  -4   2        6.40        6.72      5.96 o
 -12  -3   2       72.41       61.17      8.97 o
 -11  -3   2       34.30       20.73      7.21 o
 -10  -3   2       13.88       17.21      6.02 o
  -9  -3   2       12.12       12.28      5.23 o
  -8  -3   2        0.38       -0.02      2.69 o
  -7  -3   2        5.70        4.72      2.50 o
  -6  -3   2      531.08      573.42     11.51 o
  -5  -3   2     2495.60     2471.76     11.43 o
  -4  -3   2       31.23       26.00      1.52 o
  -3  -3   2      207.48      191.65      5.90 o
  -2  -3   2       17.21       25.81      3.49 o
  -1  -3   2       62.87       63.55      4.37 o
   0  -3   2      107.21      112.82      5.89 o
   1  -3   2      354.28      346.58      9.97 o
   2  -3   2      164.10      165.85      5.49 o
   3  -3   2      113.74      118.76      5.14 o
   4  -3   2      329.70      348.40      8.72 o
   5  -3   2      258.72      275.66     11.68 o
   6  -3   2        0.17        2.02      4.83 o
   7  -3   2        3.37        1.31      4.98 o
   8  -3   2        4.08        6.31      5.46 o
   9  -3   2        3.46       12.04      5.75 o
 -12  -2   2       26.07       33.72      7.99 o
 -11  -2   2        1.90        1.06      6.16 o
 -10  -2   2       32.94       29.29      2.02 o
  -9  -2   2       24.76       23.71      1.34 o
  -8  -2   2       25.54       28.14      1.26 o
  -7  -2   2        5.11        5.59      0.99 o
  -6  -2   2       40.27       45.15      1.82 o
  -5  -2   2      128.22      123.86      4.01 o
  -4  -2   2     1058.73     1055.27      7.28 o
  -3  -2   2     2295.79     2231.46     18.83 o
  -2  -2   2      297.28      301.77      4.14 o
  -1  -2   2      402.04      385.59      7.42 o
   0  -2   2        9.28        8.81      2.06 o
   1  -2   2     5069.46     5083.37     55.62 o
   2  -2   2      433.95      473.87      7.79 o
   3  -2   2     1340.44     1467.76     11.94 o
   4  -2   2      300.63      322.58      6.97 o
   5  -2   2       37.59       40.79      3.08 o
   6  -2   2       65.55       75.14      4.98 o
   7  -2   2        0.83       -1.19      3.22 o
   8  -2   2       12.44       11.86      3.78 o
   9  -2   2       15.75       18.31      4.75 o
  10  -2   2       43.06       36.92      6.71 o
 -12  -1   2        8.86        8.59      6.29 o
 -11  -1   2       90.86      104.71     10.28 o
 -10  -1   2       96.47      109.88      4.82 o
  -9  -1   2        1.11        2.15      2.23 o
  -8  -1   2       21.43       25.80      3.66 o
  -7  -1   2      191.95      198.74      4.31 o
  -6  -1   2        6.05        6.39      2.15 o
  -5  -1   2      342.52      343.17     10.96 o
  -4  -1   2     1998.56     1952.91      8.97 o
  -3  -1   2    11082.37    11102.17     20.17 o
  -2  -1   2     1051.94     1009.82     11.57 o
  -1  -1   2     5614.79     5503.69     80.51 o
   0  -1   2      147.40      133.08      2.20 o
   1  -1   2       93.38       96.51      2.86 o
   2  -1   2      689.04      678.53      8.00 o
   3  -1   2      167.69      175.93      3.83 o
   4  -1   2     2436.03     2585.38     18.84 o
   5  -1   2      259.67      283.53      5.87 o
   6  -1   2       13.86       12.29      2.36 o
   7  -1   2       10.06       13.68      3.41 o
   8  -1   2        0.32        0.65      3.09 o
   9  -1   2        5.49        3.49      3.56 o
  10  -1   2        2.92        1.98      3.98 o
 -11   0   2        0.01       -1.27      5.60 o
 -10   0   2        4.73        4.23      3.18 o
  -9   0   2        3.25        1.74      2.76 o
  -8   0   2       87.92       93.30      5.31 o
  -7   0   2      382.94      373.02      7.73 o
  -6   0   2       13.21       13.66      2.59 o
  -5   0   2       40.05       39.02      2.75 o
  -4   0   2      583.86      579.87     10.46 o
  -3   0   2      618.16      580.10      6.16 o
  -2   0   2      771.28      708.14      6.47 o
   1   0   2      104.26      115.07      2.48 o
   2   0   2       11.78        9.16      1.31 o
   3   0   2      222.89      224.30      3.57 o
   4   0   2      226.23      240.33      4.62 o
   5   0   2     1638.85     1729.87     14.79 o
   6   0   2       55.55       59.07      3.14 o
   7   0   2       60.01       65.86      4.29 o
   8   0   2        0.08       -1.18      2.78 o
   9   0   2        7.13        4.71      3.32 o
  10   0   2        7.38        2.71      3.39 o
  11   0   2        8.10        7.68      6.64 o
 -11   1   2        7.04       -0.43      6.13 o
 -10   1   2        1.81       -2.02      3.46 o
  -9   1   2        3.41        1.60      3.18 o
  -8   1   2        5.13        4.58      3.02 o
  -7   1   2      383.87      393.97      7.15 o
  -6   1   2       13.08       13.67      2.31 o
  -5   1   2        0.15        0.54      1.96 o
  -4   1   2       35.41       35.44      2.45 o
  -3   1   2      188.42      185.43      4.43 o
  -2   1   2       15.75       17.20      1.36 o
  -1   1   2      914.23      873.62      9.74 o
   2   1   2     2347.95     2217.91      8.02 o
   3   1   2      813.42      810.67      5.45 o
   4   1   2       15.22       13.54      1.20 o
   5   1   2      191.82      184.23      3.46 o
   6   1   2       79.77       83.36      3.16 o
   7   1   2       22.69       20.44      2.36 o
   8   1   2        2.79        1.87      2.44 o
   9   1   2       10.12        9.81      3.16 o
  10   1   2        0.40        1.27      3.00 o
  11   1   2        0.79        4.89      6.60 o
 -10   2   2        2.21        2.90      3.70 o
  -9   2   2       11.60       10.64      3.79 o
  -8   2   2        6.90        6.03      3.48 o
  -7   2   2       11.28       12.55      2.72 o
  -6   2   2      210.19      212.49      5.49 o
  -5   2   2        0.14        1.30      2.24 o
  -4   2   2       23.68       22.30      2.42 o
  -3   2   2      288.51      266.68      5.25 o
  -2   2   2       28.44       30.64      2.58 o
  -1   2   2      906.72      851.14     10.64 o
   0   2   2     7073.93     7035.14     27.01 o
   1   2   2      877.89      821.96      8.71 o
   2   2   2     6923.05     6522.99     17.71 o
   3   2   2     4687.16     4549.72     11.13 o
   4   2   2       40.02       49.42      2.10 o
   5   2   2      527.19      505.17     11.33 o
   6   2   2       15.79       14.50      1.90 o
   7   2   2       43.46       46.01      2.29 o
   8   2   2       12.96       11.12      2.00 o
   9   2   2       14.09       11.50      2.40 o
  10   2   2       39.25       32.61      3.23 o
  11   2   2       10.29       12.31      7.20 o
  12   2   2        0.38        0.74      7.93 o
 -10   3   2        3.32       -4.40      5.36 o
  -9   3   2        0.39       -0.39      5.56 o
  -8   3   2       40.64       42.84      6.89 o
  -7   3   2       40.24       48.28      7.08 o
  -6   3   2       83.71       93.15      5.26 o
  -5   3   2        2.17        0.62      2.59 o
  -4   3   2       50.59       50.15      4.73 o
  -3   3   2      291.58      314.87      9.13 o
  -2   3   2       18.30       19.39      2.19 o
  -1   3   2       13.04       13.96      2.35 o
   0   3   2      295.21      269.44      4.13 o
   1   3   2      137.29      125.69      4.80 o
   2   3   2     1029.35      950.21     10.92 o
   3   3   2      115.14      106.75      4.68 o
   4   3   2     6061.92     6035.61     17.38 o
   5   3   2      724.79      678.40     22.32 o
   6   3   2      609.41      604.73     14.08 o
   7   3   2        0.15       -0.03      0.59 o
   8   3   2       39.90       35.83      3.38 o
   9   3   2      123.29      108.51      8.63 o
  10   3   2      160.92      155.80     11.85 o
  11   3   2       53.86       59.84      9.77 o
  12   3   2       14.50       12.63      7.31 o
  -9   4   2        6.64        7.51      4.71 o
  -8   4   2        0.28       -1.77      5.73 o
  -7   4   2       15.73        9.37      6.78 o
  -6   4   2       48.33       64.39      8.30 o
  -5   4   2       26.49       20.24      3.60 o
  -4   4   2        3.07        3.36      2.21 o
  -3   4   2        0.68        0.72      2.14 o
  -2   4   2      272.55      265.77      6.02 o
  -1   4   2     2696.47     2668.02     22.15 o
   0   4   2       72.45       67.55      2.48 o
   1   4   2      290.67      287.60      5.25 o
   2   4   2      787.29      806.56      7.34 o
   3   4   2       34.51       40.47      3.03 o
   4   4   2        2.24        6.35      2.94 o
   5   4   2     1098.91     1158.94     30.38 o
   7   4   2      112.04      121.45      7.48 o
   8   4   2       76.60       76.43      7.88 o
   9   4   2      366.93      373.99     15.35 o
  10   4   2        0.25       -2.26      7.56 o
  11   4   2       11.83        4.33      6.60 o
  12   4   2        3.23        2.37      6.42 o
  13   4   2       69.21       69.03     10.36 o
  -8   5   2        3.83       -1.54      4.40 o
  -7   5   2       57.59       55.18      6.22 o
  -6   5   2      310.54      343.56     10.77 o
  -5   5   2       83.68       85.80      7.45 o
  -4   5   2       19.92       18.87      3.72 o
  -3   5   2        2.24        2.29      2.31 o
  -2   5   2      214.84      199.87      5.72 o
  -1   5   2      205.82      252.04      7.52 o
   0   5   2      382.31      418.98      6.17 o
   1   5   2     1007.41     1032.83      8.71 o
   2   5   2        9.46       14.56      1.52 o
   3   5   2      363.17      345.32      7.74 o
   4   5   2        0.02        1.10      2.19 o
   5   5   2      347.40      392.47     10.14 o
   6   5   2      364.02      360.85      6.06 o
   7   5   2       92.70       93.47      6.74 o
   8   5   2      886.97      891.64     20.85 o
   9   5   2        2.89       -1.38      5.55 o
  10   5   2       51.65       54.03      8.46 o
  11   5   2       78.21       70.90     10.20 o
  12   5   2        1.59        1.23      6.45 o
  13   5   2       38.28       35.36      9.46 o
  -7   6   2       56.67       45.29      5.92 o
  -6   6   2        0.52       -2.42      4.63 o
  -5   6   2      144.43      149.69      7.94 o
  -4   6   2       25.91       21.32      4.76 o
  -3   6   2        3.66        2.59      2.72 o
  -2   6   2        1.89        0.86      2.19 o
  -1   6   2       12.46       12.69      2.76 o
   0   6   2      197.58      213.04      6.70 o
   1   6   2      119.83      121.97      3.45 o
   2   6   2      104.61      123.10      3.40 o
   3   6   2      139.02      156.73      5.47 o
   4   6   2       23.73       26.58      3.00 o
   5   6   2      411.51      418.08     10.39 o
   6   6   2        0.71        0.89      1.47 o
   7   6   2      201.24      185.37      2.79 o
   8   6   2       30.54       33.59      6.14 o
   9   6   2      118.02      113.05      9.13 o
  10   6   2       12.15       11.34      6.76 o
  11   6   2       29.07       24.37      8.42 o
  12   6   2        0.71        1.49      7.15 o
  13   6   2        6.36        7.27      7.69 o
  -6   7   2       53.83       54.73      5.94 o
  -5   7   2       17.21       15.75      4.63 o
  -4   7   2       22.85       25.16      4.83 o
  -3   7   2       70.75       74.85      5.67 o
  -2   7   2      188.40      194.71      8.69 o
  -1   7   2        6.38        4.40      2.90 o
   0   7   2      143.86      151.51      5.19 o
   1   7   2       40.61       36.79      2.22 o
   2   7   2       10.73        8.12      1.50 o
   3   7   2       22.63       23.30      2.22 o
   4   7   2      336.18      359.03     11.92 o
   5   7   2       31.56       32.07      4.02 o
   6   7   2       52.97       56.43      2.81 o
   7   7   2       10.88        9.99      1.98 o
   8   7   2       19.38       18.48      1.10 o
   9   7   2       44.33       42.91      6.65 o
  10   7   2       45.44       38.51      8.08 o
  11   7   2       12.22       10.02      6.79 o
  12   7   2        2.01        2.04      6.76 o
  13   7   2        2.78        6.44      8.52 o
  -5   8   2        1.21       -0.49      3.81 o
  -4   8   2        3.06       -1.12      4.21 o
  -3   8   2        2.67        2.41      3.13 o
  -2   8   2       30.16       25.14      3.98 o
  -1   8   2      146.13      131.30      5.81 o
   0   8   2       45.22       37.84      3.77 o
   1   8   2       55.81       51.62      3.48 o
   2   8   2        8.82        9.19      1.72 o
   3   8   2        1.22        1.73      1.58 o
   4   8   2      679.57      645.40      9.48 o
   5   8   2        6.85        5.12      2.00 o
   6   8   2      171.15      178.48      6.89 o
   7   8   2       45.87       47.28      3.00 o
   8   8   2       15.15       14.94      2.61 o
   9   8   2       75.13       65.78      1.54 o
  10   8   2      227.57      216.06     13.40 o
  11   8   2        0.34       -2.00      6.66 o
  12   8   2        0.06       -1.24      6.76 o
  13   8   2        4.07        4.48      7.57 o
  -4   9   2        0.00       -6.23      6.23 o
  -3   9   2        0.00       -0.68      3.31 o
  -2   9   2        1.26       -0.39      3.02 o
  -1   9   2       15.23       13.78      3.29 o
   0   9   2       14.47       12.79      3.05 o
   1   9   2       96.50       86.83      4.65 o
   2   9   2      283.20      274.85      6.66 o
   3   9   2      137.24      125.49      8.85 o
   4   9   2      344.12      343.10      7.47 o
   5   9   2      199.12      192.21      6.65 o
   6   9   2        4.89        3.14      2.04 o
   7   9   2      174.62      181.33      5.32 o
   8   9   2      209.11      243.78      5.96 o
   9   9   2      182.55      178.01     10.35 o
  10   9   2        0.01        4.97      6.51 o
  11   9   2       21.90       15.90      7.50 o
  12   9   2        1.29       -7.97      7.97 o
  13   9   2        0.03        1.26      7.44 o
  -3  10   2        0.07        4.09      6.73 o
  -2  10   2        1.57        1.12      6.36 o
  -1  10   2       20.00       31.09      7.47 o
   0  10   2        6.93        4.38      2.93 o
   1  10   2       47.31       49.64      7.88 o
   2  10   2       77.23       67.06      3.93 o
   3  10   2        1.03        0.47      2.24 o
   4  10   2        0.41        1.84      2.35 o
   5  10   2      207.60      222.74      6.57 o
   6  10   2        0.27       -2.33      2.33 o
   7  10   2       49.68       49.76      3.50 o
   8  10   2        6.83        3.18      2.61 o
   9  10   2       37.96       35.91      5.83 o
  10  10   2        0.80        4.42      5.35 o
  11  10   2        5.80        2.60      7.28 o
  12  10   2        7.06        8.92      7.27 o
  -1  11   2        2.73        0.72      7.09 o
   0  11   2        5.80        9.34      7.19 o
   1  11   2        5.67        8.28      6.34 o
   2  11   2       32.54       24.75      7.22 o
   3  11   2        7.13        9.67      6.10 o
   4  11   2      194.21      181.60     11.89 o
   5  11   2       13.32       14.06      6.11 o
   6  11   2        0.63        0.82      3.90 o
   7  11   2       18.70       14.59      4.22 o
   8  11   2        7.14        6.10      3.78 o
   9  11   2       33.06       35.09      4.34 o
  10  11   2        8.10       16.10      6.80 o
  11  11   2       30.38       41.95      7.67 o
  12  11   2        0.25        2.37      6.42 o
   1  12   2        0.95       -3.97      6.89 o
   2  12   2        0.22        2.72      5.90 o
   3  12   2        1.12        1.51      6.53 o
   4  12   2        1.67       -0.05      5.17 o
   5  12   2        3.67       -1.20      5.52 o
   6  12   2       35.33       31.34      4.76 o
   7  12   2       11.95       11.16      4.26 o
   8  12   2        9.10       13.59      4.18 o
   9  12   2        5.31       -1.06      7.35 o
  10  12   2       19.62        7.39      7.54 o
  11  12   2        7.33        6.92      7.33 o
   4  13   2       19.00       26.78      7.96 o
   5  13   2        0.71        1.86      6.39 o
   6  13   2        6.17       -0.36      4.59 o
   7  13   2        0.23        1.47      4.21 o
   8  13   2        3.96        5.45      4.32 o
   9  13   2        3.94        6.65      6.51 o
  -8 -12   3        1.92        1.05      4.37 o
  -7 -12   3       15.15       18.26      6.04 o
  -6 -12   3       13.69       15.57      6.13 o
  -5 -12   3        0.46        5.04      5.77 o
  -4 -12   3        0.47       -3.02      6.79 o
 -10 -11   3        0.47        8.99      6.08 o
  -9 -11   3        2.28        1.67      7.12 o
  -8 -11   3        0.25       -0.30      3.95 o
  -7 -11   3       33.75       33.67      6.60 o
  -6 -11   3        6.70        2.62      5.69 o
  -5 -11   3        4.48       -1.30      6.12 o
  -4 -11   3        0.63       -0.65      6.16 o
  -3 -11   3        3.59        6.02      6.67 o
  -2 -11   3        0.01        1.64      6.01 o
  -1 -11   3        6.31        6.12      6.83 o
 -11 -10   3        1.57       -2.40      6.97 o
 -10 -10   3        2.70        3.70      6.24 o
  -9 -10   3        0.20        0.32      3.41 o
  -8 -10   3       21.81       23.06      4.40 o
  -7 -10   3       26.12       23.65      5.81 o
  -6 -10   3        9.05       10.28      5.45 o
  -5 -10   3        5.01        3.59      5.78 o
  -4 -10   3       10.60        5.10      6.40 o
  -3 -10   3       25.29       24.70      7.38 o
  -2 -10   3       14.82        9.27      7.32 o
  -1 -10   3        2.57        4.54      6.55 o
   0 -10   3        3.46        5.08      7.76 o
   1 -10   3        2.22        1.74      6.23 o
 -12  -9   3        6.60        9.38      7.10 o
 -11  -9   3       73.75       93.64     10.78 o
 -10  -9   3        0.08        1.07      7.27 o
  -9  -9   3       67.11       68.81      4.65 o
  -8  -9   3       27.35       27.14      2.91 o
  -7  -9   3       78.11       82.63      4.55 o
  -6  -9   3        1.28        1.17      1.32 o
  -5  -9   3       34.34       31.99      6.24 o
  -4  -9   3       18.54       14.14      6.28 o
  -3  -9   3       65.94       46.79      8.59 o
  -2  -9   3        0.23       -0.18      7.43 o
  -1  -9   3       18.46       13.33      6.05 o
   0  -9   3       21.33       21.29      6.30 o
   1  -9   3       20.89       17.80      7.55 o
   2  -9   3       12.97       20.98      8.14 o
 -12  -8   3        3.32        1.12      7.17 o
 -11  -8   3        5.04        3.82      6.64 o
 -10  -8   3       67.83       71.41      8.84 o
  -9  -8   3        2.47        3.04      2.70 o
  -8  -8   3       70.84       83.74      4.89 o
  -7  -8   3      531.98      553.39     17.27 o
  -6  -8   3       13.84        9.81      2.28 o
  -5  -8   3      140.96      133.97      2.46 o
  -4  -8   3       23.43       22.24      5.84 o
  -3  -8   3       21.53       27.82      5.89 o
  -2  -8   3        0.08       -2.30      7.13 o
  -1  -8   3        4.10        2.07      6.00 o
   0  -8   3        9.21       16.96      6.85 o
   1  -8   3        8.06       11.96      6.51 o
   2  -8   3       27.13       27.30      6.65 o
   3  -8   3        0.05       -5.35      5.70 o
   4  -8   3        1.98       -0.38      7.60 o
 -13  -7   3        1.07        6.04      6.69 o
 -12  -7   3        5.09        6.66      6.86 o
 -11  -7   3        2.04        0.09      6.00 o
 -10  -7   3        4.42       11.17      5.98 o
  -9  -7   3        9.11        7.73      2.33 o
  -8  -7   3        0.01        0.51      2.16 o
  -7  -7   3       11.93       10.43      3.15 o
  -6  -7   3        7.59        5.13      3.99 o
  -5  -7   3      141.88      135.61      3.95 o
  -4  -7   3       51.28       53.88      5.95 o
  -3  -7   3        5.00        1.66      4.55 o
  -2  -7   3        2.71        4.72      4.97 o
  -1  -7   3        0.66        3.18      5.69 o
   0  -7   3       49.60       49.57      7.81 o
   1  -7   3       46.47       43.58      4.40 o
   2  -7   3       28.23       29.36      3.15 o
   3  -7   3        0.69        0.22      2.81 o
   4  -7   3        8.21        8.14      3.52 o
   5  -7   3        6.48       11.01      6.17 o
 -13  -6   3        6.48        7.42      6.99 o
 -12  -6   3       30.48       44.97      8.86 o
 -11  -6   3       11.78        3.39      6.39 o
 -10  -6   3        0.05       -2.62      6.30 o
  -9  -6   3       15.49       19.34      6.41 o
  -8  -6   3        1.71        3.53      1.57 o
  -7  -6   3        1.99        2.10      1.94 o
  -6  -6   3       56.29       50.52      2.78 o
  -5  -6   3        1.00       -0.51      2.21 o
  -4  -6   3        2.11        1.39      1.09 o
  -3  -6   3       18.85       22.01      2.89 o
  -2  -6   3        0.42        2.49      2.53 o
  -1  -6   3      260.15      285.19     11.73 o
   0  -6   3        0.08       -1.72      5.33 o
   1  -6   3      827.82      816.89     61.74 o
   2  -6   3       20.05       20.23      6.33 o
   3  -6   3        0.72        3.86      3.18 o
   4  -6   3       31.68       32.25      8.13 o
   5  -6   3       14.84       12.73      5.82 o
   6  -6   3        2.59        4.35      5.84 o
 -13  -5   3       11.55       12.99      7.70 o
 -12  -5   3        9.28       12.76      6.70 o
 -11  -5   3        0.07       -0.13      5.36 o
 -10  -5   3       13.83       13.88      5.56 o
  -9  -5   3        7.92        5.81      4.88 o
  -8  -5   3       37.89       32.00      6.13 o
  -7  -5   3      127.72      141.36      3.92 o
  -6  -5   3      280.80      291.92      4.77 o
  -5  -5   3        6.41        9.18      1.96 o
  -4  -5   3     1181.73     1232.44     12.46 o
  -3  -5   3        6.40        5.71      0.65 o
  -2  -5   3      180.49      213.97      6.29 o
  -1  -5   3      285.14      285.54     10.75 o
   0  -5   3      314.64      304.30      7.43 o
   1  -5   3       41.02       41.51      2.82 o
   2  -5   3      278.98      268.12     12.28 o
   3  -5   3      138.83      147.42     10.93 o
   4  -5   3      393.66      459.08     17.23 o
   5  -5   3        2.33        1.43      6.55 o
   6  -5   3        5.39        6.25      6.24 o
   7  -5   3        1.47        3.16      6.35 o
 -13  -4   3        0.22        2.19      7.29 o
 -12  -4   3        0.72       -4.29      6.73 o
 -11  -4   3       19.92       15.46      6.05 o
 -10  -4   3        0.19       -2.01      5.47 o
  -9  -4   3      418.32      452.43     15.34 o
  -8  -4   3       18.79       16.33      5.16 o
  -7  -4   3      234.30      236.68      9.82 o
  -6  -4   3      585.33      612.28      9.37 o
  -5  -4   3       44.66       47.32      2.77 o
  -4  -4   3      145.04      142.31      5.33 o
  -3  -4   3      175.88      174.20      4.60 o
  -2  -4   3      291.52      295.31      6.38 o
  -1  -4   3     4272.12     4737.33     36.82 o
   0  -4   3      113.07      113.98      5.66 o
   1  -4   3      317.77      255.12      7.08 o
   2  -4   3      363.95      362.47      8.68 o
   3  -4   3       14.78       18.69      6.43 o
   4  -4   3       30.07       32.36      7.32 o
   5  -4   3      687.24      678.28     19.36 o
   6  -4   3        1.30        0.93      5.65 o
   7  -4   3       17.54       25.14      6.92 o
   8  -4   3        8.15        8.80      5.28 o
 -12  -3   3        4.26        6.94      7.00 o
 -11  -3   3        0.49       -2.01      5.89 o
 -10  -3   3       14.95       19.51      6.13 o
  -9  -3   3       60.80       67.89      7.53 o
  -8  -3   3       10.03        5.79      2.73 o
  -7  -3   3      167.69      167.45      6.42 o
  -6  -3   3      462.88      439.15      6.15 o
  -5  -3   3      859.12      842.76     11.04 o
  -4  -3   3     1033.07     1007.55      9.32 o
  -3  -3   3       14.15       17.97      2.57 o
  -2  -3   3        1.64        3.00      0.80 o
  -1  -3   3     3284.68     3303.07     27.40 o
   0  -3   3      123.16      116.79      4.40 o
   1  -3   3     3286.26     3414.36     22.54 o
   2  -3   3      347.79      387.29      8.29 o
   3  -3   3        0.65       -0.66      2.12 o
   4  -3   3       27.65       27.68      3.68 o
   5  -3   3      174.08      199.64     10.65 o
   6  -3   3        0.00       -2.04      5.59 o
   7  -3   3        9.18       12.11      5.77 o
   8  -3   3       91.85       94.98      9.16 o
   9  -3   3        9.14        9.44      5.94 o
 -12  -2   3       14.93       24.85      7.00 o
 -11  -2   3       17.68       27.16      7.27 o
 -10  -2   3       13.03        9.98      1.15 o
  -9  -2   3       15.70       17.45      1.35 o
  -8  -2   3        2.94        2.85      1.18 o
  -7  -2   3        0.25        0.56      1.12 o
  -6  -2   3       57.21       57.43      2.20 o
  -5  -2   3        0.00        0.64      1.20 o
  -4  -2   3      789.19      802.51      5.91 o
  -3  -2   3      736.35      710.35     15.44 o
  -2  -2   3       22.71       20.86      1.29 o
  -1  -2   3     1290.61     1231.68      5.21 o
   0  -2   3       24.09       23.81      1.28 o
   1  -2   3      117.95      109.76      3.97 o
   2  -2   3        1.23       -1.76      2.49 o
   3  -2   3        1.51        3.82      1.80 o
   4  -2   3       29.00       34.90      2.63 o
   5  -2   3        0.00        0.33      2.96 o
   6  -2   3        0.02       -0.88      3.12 o
   7  -2   3       13.61       13.33      3.91 o
   8  -2   3        2.55       -0.50      3.70 o
   9  -2   3       51.03       52.63      6.92 o
  10  -2   3        0.25       -2.87      5.54 o
 -12  -1   3       35.44       46.34      8.15 o
 -11  -1   3        3.08        6.02      6.01 o
 -10  -1   3       37.62       41.07      4.09 o
  -9  -1   3        5.20        4.58      1.60 o
  -8  -1   3       41.85       42.13      2.06 o
  -7  -1   3       33.02       33.45      2.09 o
  -6  -1   3       22.28       17.02      1.88 o
  -5  -1   3       22.29       27.76      2.43 o
  -4  -1   3     1860.58     1813.19     12.01 o
  -3  -1   3      696.30      673.18      5.07 o
  -2  -1   3     3648.90     3432.54     14.69 o
  -1  -1   3       60.76       65.17      1.56 o
   0  -1   3     4898.11     4783.48     13.68 o
   1  -1   3      209.65      187.22      3.06 o
   2  -1   3      942.16      944.30     12.96 o
   3  -1   3      571.40      660.43      7.70 o
   4  -1   3      488.42      532.97      7.32 o
   5  -1   3        0.84       -0.06      1.63 o
   6  -1   3       28.41       35.85      3.96 o
   7  -1   3      111.79      122.05      5.94 o
   8  -1   3        1.68        1.22      3.39 o
   9  -1   3        5.11        0.48      3.51 o
  10  -1   3        0.55       -2.81      3.99 o
 -11   0   3        4.86        8.44      5.89 o
 -10   0   3        0.71        1.84      2.98 o
  -9   0   3       17.35       20.38      3.36 o
  -8   0   3        3.41        5.22      2.13 o
  -7   0   3       37.27       35.44      4.69 o
  -6   0   3      103.14      106.17      5.19 o
  -5   0   3       19.64       19.97      2.21 o
  -4   0   3       81.68       87.31      2.93 o
  -3   0   3     1832.74     1788.09      9.87 o
  -2   0   3    42066.92    48064.38    210.46 o
  -1   0   3      187.67      173.26      3.12 o
   0   0   3     9144.53     8899.88    139.30 o
   1   0   3      233.84      227.77      3.08 o
   2   0   3     7113.07     7168.29    115.01 o
   3   0   3      315.54      316.97      4.58 o
   4   0   3     2394.32     2526.32     24.43 o
   5   0   3       13.46       15.77      1.97 o
   6   0   3       61.11       62.69      3.21 o
   7   0   3        3.44        3.98      2.83 o
   8   0   3       26.17       31.40      3.86 o
   9   0   3        6.89        8.27      3.39 o
  10   0   3       25.96       24.74      4.43 o
  11   0   3        0.04        2.63      7.66 o
 -11   1   3        1.10        1.82      6.25 o
 -10   1   3        0.67       -1.01      3.05 o
  -9   1   3        8.50        6.70      3.47 o
  -8   1   3       14.43       16.93      2.55 o
  -7   1   3      288.69      286.59     10.35 o
  -6   1   3       87.89       94.67      5.06 o
  -5   1   3      138.13      150.16      4.58 o
  -4   1   3      178.77      182.19      4.33 o
  -3   1   3        1.30        0.48      1.22 o
  -2   1   3     3782.39     3657.69     10.36 o
  -1   1   3    21453.42    21208.06     58.86 o
   0   1   3     1599.37     1477.83     12.41 o
   1   1   3     1688.55     1582.87      7.31 o
   2   1   3      644.93      632.57      5.06 o
   3   1   3      709.07      722.46      6.26 o
   4   1   3      140.81      173.71      3.89 o
   5   1   3      350.61      341.08      4.99 o
   6   1   3      143.91      145.60      3.66 o
   7   1   3       38.01       39.18      4.09 o
   8   1   3       28.22       18.12      3.31 o
   9   1   3       12.38       16.73      3.58 o
  10   1   3        8.94       12.58      3.77 o
  11   1   3        3.47        2.46      6.74 o
 -10   2   3        0.47       -0.32      3.72 o
  -9   2   3        0.18       -2.22      3.51 o
  -8   2   3        1.89        0.90      3.27 o
  -7   2   3       14.12       17.44      2.62 o
  -6   2   3       10.08       17.94      3.80 o
  -5   2   3       17.34       17.62      2.66 o
  -4   2   3       11.24        9.14      1.80 o
  -3   2   3       11.48        9.86      1.48 o
  -2   2   3      171.93      155.14      3.56 o
  -1   2   3    10941.18    10769.61     42.19 o
   0   2   3    10943.90    11080.42     39.08 o
   1   2   3      890.16      820.79      8.26 o
   2   2   3     3956.80     3711.54     15.80 o
   3   2   3     1329.62     1302.51      7.10 o
   4   2   3      496.09      475.95      7.06 o
   5   2   3     1446.39     1397.65     20.04 o
   6   2   3       25.51       28.41      1.68 o
   7   2   3        8.01        5.42      1.61 o
   8   2   3       16.22       14.42      2.65 o
   9   2   3       63.05       62.33      4.04 o
  10   2   3      247.66      269.70     10.32 o
  11   2   3        3.16        3.66      6.19 o
  12   2   3        2.36       -0.12      6.44 o
 -10   3   3        7.38        9.50      5.82 o
  -9   3   3        6.86        9.55      5.94 o
  -8   3   3       18.64       24.58      6.39 o
  -7   3   3       19.74       14.62      5.62 o
  -6   3   3        8.26        6.60      3.03 o
  -5   3   3        1.28        3.24      2.74 o
  -4   3   3       55.14       43.63      3.37 o
  -3   3   3       51.29       51.73      5.06 o
  -2   3   3      223.90      234.26      5.00 o
  -1   3   3     2077.52     2046.12     13.67 o
   0   3   3     1398.74     1419.95     14.31 o
   1   3   3        7.29        7.10      1.28 o
   2   3   3      142.16      131.95      3.23 o
   3   3   3        7.31        7.55      1.19 o
   4   3   3      566.39      543.67      6.13 o
   5   3   3      869.54      891.33     12.66 o
   6   3   3      885.99      824.32     10.62 o
   7   3   3      393.66      366.14      5.50 o
   8   3   3      109.21      109.47      5.34 o
   9   3   3      484.87      463.46     26.77 o
  10   3   3        1.37        2.74      1.56 o
  11   3   3       67.50       76.95     10.37 o
  12   3   3       11.94        5.83      6.60 o
  -9   4   3        0.02       -6.26      6.40 o
  -8   4   3        0.01       -1.69      4.80 o
  -7   4   3        2.43        1.38      4.53 o
  -6   4   3       58.74       69.37      4.32 o
  -5   4   3        2.89        2.75      2.55 o
  -4   4   3        5.74        5.55      2.63 o
  -3   4   3       49.16       52.87      4.54 o
  -2   4   3      378.67      375.73      6.92 o
  -1   4   3      794.11      799.15     12.82 o
   0   4   3      588.59      539.85     13.33 o
   1   4   3       33.27       37.86      3.91 o
   2   4   3      162.69      170.55      3.86 o
   3   4   3     1197.16     1156.89     14.64 o
   4   4   3      120.41      139.64      6.23 o
   5   4   3      112.62      112.25      3.08 o
   6   4   3       63.76       75.64      2.64 o
   7   4   3        2.84        2.84      0.72 o
   8   4   3      126.90      141.61      9.90 o
   9   4   3      103.97       99.47      9.08 o
  10   4   3      213.98      225.28     14.39 o
  11   4   3       15.77       13.94      7.60 o
  12   4   3       19.25       18.32      6.96 o
  -8   5   3       20.99       21.87      5.45 o
  -7   5   3       12.49       11.11      5.34 o
  -6   5   3       12.15       16.66      4.75 o
  -5   5   3        1.41        1.92      2.84 o
  -4   5   3       55.55       61.22      3.81 o
  -3   5   3       10.72       11.87      2.82 o
  -2   5   3      340.78      376.00      7.57 o
  -1   5   3       40.68       40.61      4.25 o
   0   5   3      327.97      356.40      6.12 o
   1   5   3        2.59        2.73      1.45 o
   2   5   3      136.53      131.17      3.61 o
   3   5   3      233.19      235.34      4.95 o
   4   5   3     3188.39     3348.75     27.50 o
   5   5   3       20.77       20.09      2.56 o
   6   5   3        0.19        0.63      1.26 o
   7   5   3        5.11        3.38      0.76 o
   8   5   3       46.43       48.35      7.30 o
   9   5   3        0.06       -2.14      6.03 o
  10   5   3      692.33      741.62     22.75 o
  11   5   3        2.28       -1.87      5.85 o
  12   5   3        5.46       10.28      7.09 o
  13   5   3       10.36       11.80      7.58 o
  -7   6   3        0.48       -2.31      4.66 o
  -6   6   3       28.67       30.21      5.68 o
  -5   6   3       70.39       82.30      7.28 o
  -4   6   3        1.11        1.23      2.77 o
  -3   6   3       47.63       47.22      3.56 o
  -2   6   3       93.48      101.19      6.23 o
  -1   6   3       12.82       22.94      3.65 o
   0   6   3       11.56       15.42      2.13 o
   1   6   3      975.28     1026.04     19.65 o
   2   6   3       28.46       30.15      2.32 o
   3   6   3      115.86      103.12      3.51 o
   4   6   3        3.66        1.72      2.31 o
   5   6   3      336.66      341.86      9.74 o
   6   6   3       16.72       18.95      3.66 o
   7   6   3       16.56       20.17      2.01 o
   8   6   3      182.87      198.96     11.18 o
   9   6   3        0.00        1.66      5.53 o
  10   6   3       15.37       21.27      7.47 o
  11   6   3        2.87       -0.45      5.84 o
  12   6   3        6.22        3.36      7.71 o
  13   6   3        1.30        5.35      8.24 o
  -6   7   3        3.80        4.24      4.67 o
  -5   7   3       20.82       20.06      5.05 o
  -4   7   3      219.72      223.79      8.92 o
  -3   7   3        8.86        5.23      4.41 o
  -2   7   3      206.60      214.44      5.96 o
  -1   7   3      131.78      123.61      6.55 o
   0   7   3       15.38       18.80      3.37 o
   1   7   3       67.45       64.38      3.15 o
   2   7   3       40.08       47.62      2.74 o
   3   7   3        8.73       10.70      1.84 o
   4   7   3      122.31      123.77      4.60 o
   5   7   3       95.48       95.97      4.45 o
   6   7   3       11.58       17.21      2.75 o
   7   7   3       46.44       34.61      2.40 o
   8   7   3        8.38        8.33      1.02 o
   9   7   3        2.33        1.35      4.77 o
  10   7   3       61.80       57.03      9.20 o
  11   7   3       14.51       13.79      7.15 o
  12   7   3        4.68        1.71      6.03 o
  13   7   3       10.65        9.06      8.02 o
  -5   8   3        0.42       -0.06      4.18 o
  -4   8   3       18.20       21.14      4.35 o
  -3   8   3        8.44       12.33      3.75 o
  -2   8   3      155.41      145.28      8.70 o
  -1   8   3       82.31       83.84      5.23 o
   0   8   3      176.43      188.67      6.42 o
   1   8   3       42.15       43.23      2.67 o
   2   8   3        1.64        0.54      1.68 o
   3   8   3       14.72       13.58      2.86 o
   4   8   3      412.82      417.72     10.29 o
   5   8   3        2.59        3.84      2.47 o
   6   8   3      167.33      171.65      4.85 o
   7   8   3       48.09       44.89      3.02 o
   8   8   3       66.53       59.50      3.56 o
   9   8   3      112.07       95.58      2.45 o
  10   8   3        0.53        0.31      6.10 o
  11   8   3        0.83       -2.06      6.74 o
  12   8   3        0.52       -3.55      6.78 o
  13   8   3        1.60       -0.45      7.71 o
  -4   9   3        0.08        1.34      3.92 o
  -3   9   3       12.81       17.99      4.06 o
  -2   9   3       30.53       28.58      4.02 o
  -1   9   3        2.54        1.73      2.97 o
   0   9   3        3.85        0.87      3.47 o
   1   9   3       50.63       46.32      3.99 o
   2   9   3        3.05        3.75      2.09 o
   3   9   3      241.58      245.68      7.41 o
   4   9   3      160.76      171.46      9.30 o
   5   9   3       62.50       60.59      4.94 o
   6   9   3       12.89       14.25      2.53 o
   7   9   3      150.16      157.98      5.21 o
   8   9   3      143.54      163.12      6.17 o
   9   9   3      104.91      105.53      3.26 o
  10   9   3       38.27       44.87      8.72 o
  11   9   3        5.70        2.35      7.20 o
  12   9   3        9.45        2.05      7.55 o
  13   9   3        0.20       -3.53      7.61 o
  -3  10   3        0.00       -7.23      7.23 o
  -2  10   3       47.45       49.93      9.14 o
  -1  10   3        0.00       -1.99      3.35 o
   0  10   3        6.73        5.81      4.51 o
   1  10   3        8.49        4.48      3.03 o
   2  10   3        3.88        2.86      3.04 o
   3  10   3        6.68        8.19      2.31 o
   4  10   3      801.26      785.91     30.68 o
   5  10   3        0.33       -1.87      2.33 o
   6  10   3        4.91        1.91      2.36 o
   7  10   3       32.32       29.10      3.05 o
   8  10   3      160.49      167.46      6.78 o
   9  10   3        0.51        1.91      3.82 o
  10  10   3        6.35        7.15      6.80 o
  11  10   3        0.04        1.14      7.23 o
  12  10   3        0.34       -7.61      8.31 o
  -1  11   3       21.48       28.69      8.79 o
   0  11   3        1.63        2.82      7.02 o
   1  11   3        7.06       11.30      5.88 o
   2  11   3        1.41        1.33      2.67 o
   3  11   3       19.09       24.72      7.14 o
   4  11   3       10.88       10.16      6.22 o
   5  11   3        3.73        7.70      6.49 o
   6  11   3       20.63       16.01      4.58 o
   7  11   3       18.68       19.05      3.00 o
   8  11   3        6.67        2.72      3.71 o
   9  11   3       21.35       26.68      4.10 o
  10  11   3       24.19       28.95      7.43 o
  11  11   3        8.81        4.85      6.05 o
  12  11   3        0.00        3.17      6.19 o
   1  12   3        0.72       -1.28      7.44 o
   2  12   3        0.04       -4.90      7.10 o
   3  12   3        5.54        6.10      6.11 o
   4  12   3        1.16        3.68      5.52 o
   5  12   3        5.34        5.02      5.80 o
   6  12   3        1.31        1.28      4.26 o
   7  12   3        3.06        1.29      3.78 o
   8  12   3        7.97        6.16      3.93 o
   9  12   3        0.04        0.79      6.83 o
  10  12   3       21.08       20.52      8.28 o
  11  12   3        0.21        2.31      7.92 o
   3  13   3        3.82        5.53      7.08 o
   4  13   3        0.95        0.54      6.65 o
   5  13   3        1.41        5.51      6.22 o
   6  13   3        0.00       -4.45      4.45 o
   7  13   3        7.48        6.38      4.52 o
   8  13   3        0.60       -4.49      4.49 o
   9  13   3        4.26        4.39      6.74 o
 -10 -11   4        0.34        0.09      7.31 o
  -9 -11   4        0.31        0.23      6.51 o
  -8 -11   4        1.38        0.94      3.71 o
  -7 -11   4       14.51       15.25      5.98 o
  -6 -11   4        9.43        8.23      5.85 o
  -5 -11   4        3.94        4.92      5.70 o
  -4 -11   4        0.03        1.04      6.54 o
  -3 -11   4       20.60       28.96      7.21 o
  -2 -11   4        0.53       -7.26      7.26 o
 -11 -10   4        0.62       -2.30      7.69 o
 -10 -10   4        8.63        9.67      7.21 o
  -9 -10   4        4.49        3.63      3.36 o
  -8 -10   4       13.92       13.94      4.12 o
  -7 -10   4       15.78       14.78      5.55 o
  -6 -10   4       11.69       16.44      5.72 o
  -5 -10   4        0.09       -0.81      5.78 o
  -4 -10   4        6.42        8.18      6.70 o
  -3 -10   4        9.75       11.86      6.38 o
  -2 -10   4       41.36       41.53      8.38 o
  -1 -10   4        8.93        4.03      6.45 o
   0 -10   4        3.41        6.92      6.27 o
 -12  -9   4       10.98       24.13      8.72 o
 -11  -9   4        1.09        2.38      6.95 o
 -10  -9   4       19.17       26.00      8.63 o
  -9  -9   4        1.23        0.72      3.19 o
  -8  -9   4        0.20        2.14      3.78 o
  -7  -9   4      168.20      174.90      9.70 o
  -6  -9   4       23.15       20.35      3.11 o
  -5  -9   4        0.00        4.38      5.78 o
  -4  -9   4        2.17        0.16      6.41 o
  -3  -9   4        2.80        1.01      7.05 o
  -2  -9   4       54.05       43.12      8.48 o
  -1  -9   4       20.83       22.35      6.66 o
   0  -9   4       22.16       16.74      7.62 o
   1  -9   4       11.94        9.20      5.86 o
   2  -9   4        0.60       -1.55      6.29 o
 -12  -8   4        0.23        3.75      6.99 o
 -11  -8   4        2.98        3.80      6.98 o
 -10  -8   4        7.82        2.73      7.05 o
  -9  -8   4       12.38       14.80      5.41 o
  -8  -8   4       27.66       30.79      3.92 o
  -7  -8   4       22.53       26.39      4.23 o
  -6  -8   4       37.83       43.47      2.88 o
  -5  -8   4       79.80       81.68      7.72 o
  -4  -8   4        0.49       -0.88      4.80 o
  -3  -8   4       10.05       10.25      6.18 o
  -2  -8   4      551.39      528.76     18.17 o
  -1  -8   4       51.87       69.24      9.10 o
   0  -8   4      101.42       93.69      9.37 o
   1  -8   4        3.33        1.77      5.17 o
   2  -8   4        7.85        2.78      6.94 o
   3  -8   4        9.06       13.82      7.65 o
 -12  -7   4        0.31       -4.27      7.04 o
 -11  -7   4        0.11       -0.49      6.60 o
 -10  -7   4        3.77        4.39      5.86 o
  -9  -7   4        0.12       -2.66      6.22 o
  -8  -7   4        0.03       -4.07      4.80 o
  -7  -7   4       67.88       66.73      4.60 o
  -6  -7   4       15.57       14.35      2.83 o
  -5  -7   4       42.14       39.21      2.07 o
  -4  -7   4       51.75       56.87      5.94 o
  -3  -7   4       34.50       35.72      6.16 o
  -2  -7   4       37.56       41.32      6.59 o
  -1  -7   4      269.97      253.61     12.36 o
   0  -7   4      823.84      834.72     22.60 o
   1  -7   4      101.53       84.00      2.30 o
   2  -7   4        5.07        4.86      2.11 o
   3  -7   4        9.13        9.46      6.63 o
   4  -7   4        0.04        1.47      5.88 o
   5  -7   4        4.48       -1.68      7.42 o
 -13  -6   4        2.16        4.26      6.68 o
 -12  -6   4       20.46       19.07      6.67 o
 -11  -6   4       11.15        3.27      5.55 o
 -10  -6   4        3.43        4.39      5.71 o
  -9  -6   4        0.14       -4.48      5.45 o
  -8  -6   4        0.14       -0.86      2.56 o
  -7  -6   4      137.41      151.29      4.16 o
  -6  -6   4       11.06       12.12      2.18 o
  -5  -6   4       57.99       60.78      4.11 o
  -4  -6   4        0.17        0.04      0.95 o
  -3  -6   4       20.53       25.73      3.86 o
  -2  -6   4        3.40        4.89      3.00 o
  -1  -6   4      340.39      371.25     13.76 o
   0  -6   4        0.00        2.09      5.83 o
   1  -6   4      258.25      231.30      3.69 o
   2  -6   4        6.48        4.11      2.78 o
   3  -6   4       20.14       23.26      6.72 o
   4  -6   4       32.23       37.13      7.72 o
   5  -6   4        0.56        8.19      6.46 o
   6  -6   4        0.00        4.48      6.52 o
 -13  -5   4        5.09        5.47      7.00 o
 -12  -5   4        0.99        3.59      7.00 o
 -11  -5   4        0.28       -0.31      5.70 o
 -10  -5   4        4.12        5.21      5.48 o
  -9  -5   4       39.38       37.55      6.71 o
  -8  -5   4        0.08        0.80      1.81 o
  -7  -5   4      166.76      163.39      3.76 o
  -6  -5   4       23.64       22.07      2.01 o
  -5  -5   4       44.61       44.67      3.03 o
  -4  -5   4       56.69       58.74      2.41 o
  -3  -5   4       27.98       30.09      2.23 o
  -2  -5   4       38.95       44.57      3.82 o
  -1  -5   4       35.23       38.24      3.63 o
   0  -5   4       13.07       14.26      4.77 o
   1  -5   4      157.72      159.53     12.33 o
   2  -5   4       82.16       81.67      8.63 o
   3  -5   4      194.78      170.59     11.27 o
   4  -5   4      151.25      154.31     11.11 o
   5  -5   4        0.39       -0.32      6.45 o
   6  -5   4        0.23       -2.45      5.49 o
   7  -5   4        3.86        2.92      6.28 o
 -13  -4   4        0.21        2.05      6.95 o
 -12  -4   4        3.64        7.16      6.14 o
 -11  -4   4        0.29       -0.53      5.96 o
 -10  -4   4        3.08        3.00      5.28 o
  -9  -4   4       12.58       12.15      5.57 o
  -8  -4   4        0.70        0.58      1.20 o
  -7  -4   4       15.23       15.62      2.13 o
  -6  -4   4       16.00       15.67      1.71 o
  -5  -4   4       13.31       14.49      1.72 o
  -4  -4   4      432.23      445.38      9.47 o
  -3  -4   4       72.60       65.82      2.17 o
  -2  -4   4      484.35      482.86     11.85 o
  -1  -4   4      165.17      162.12      8.31 o
   0  -4   4       50.12       66.21      3.30 o
   1  -4   4      525.28      562.17      6.43 o
   2  -4   4       96.13       91.64      4.15 o
   3  -4   4        1.37        0.13      6.18 o
   4  -4   4      228.01      220.36     12.17 o
   5  -4   4       13.52       12.97      7.21 o
   6  -4   4       57.32       51.16      7.74 o
   7  -4   4       12.91        5.02      5.90 o
   8  -4   4        0.19        0.74      5.66 o
 -12  -3   4        7.77        5.73      5.76 o
 -11  -3   4        2.05        0.38      5.79 o
 -10  -3   4       19.13       27.93      5.93 o
  -9  -3   4       17.96       16.09      1.64 o
  -8  -3   4       42.49       44.15      2.34 o
  -7  -3   4      182.11      186.23      4.42 o
  -6  -3   4      379.17      382.09      7.85 o
  -5  -3   4       18.08       23.26      1.77 o
  -4  -3   4       13.28       11.99      1.78 o
  -3  -3   4       77.96       70.95      2.29 o
  -2  -3   4      113.64      125.18      2.56 o
  -1  -3   4      210.12      209.00      2.68 o
   0  -3   4      179.13      171.95      4.28 o
   1  -3   4      124.55      130.13      3.18 o
   2  -3   4        0.50        0.51      2.21 o
   3  -3   4      506.80      523.90      8.61 o
   4  -3   4      796.08      815.25     13.71 o
   5  -3   4       14.48       14.03      6.13 o
   6  -3   4      110.68      113.25      9.07 o
   7  -3   4       20.77       14.15      5.71 o
   8  -3   4       30.69       26.79      6.71 o
   9  -3   4       17.83       24.67      6.60 o
 -12  -2   4       20.06       24.22      6.92 o
 -11  -2   4        0.73        1.88      6.05 o
 -10  -2   4        3.26        2.29      1.53 o
  -9  -2   4       10.94        7.05      1.60 o
  -8  -2   4        0.21        0.27      1.39 o
  -7  -2   4        1.84        2.40      1.38 o
  -6  -2   4      587.71      569.70      7.33 o
  -5  -2   4      415.80      416.72      6.14 o
  -4  -2   4      323.75      317.49      4.29 o
  -3  -2   4        9.79       10.29      1.35 o
  -2  -2   4       49.26       51.79      1.81 o
  -1  -2   4      129.64      123.47      2.08 o
   0  -2   4      145.95      145.58      3.08 o
   1  -2   4     3562.44     3621.61     17.15 o
   2  -2   4       52.79       42.67      3.36 o
   3  -2   4       15.18       11.20      1.95 o
   4  -2   4      373.62      380.72      7.20 o
   5  -2   4      232.50      245.85      6.36 o
   6  -2   4       29.04       27.28      4.37 o
   7  -2   4        7.02        4.47      3.90 o
   8  -2   4        9.68        5.58      5.45 o
   9  -2   4       11.64       12.79      5.75 o
 -12  -1   4        3.16       12.15      6.38 o
 -11  -1   4        4.08        5.72      5.62 o
 -10  -1   4       20.89       23.29      3.16 o
  -9  -1   4       49.29       42.37      2.24 o
  -8  -1   4        2.63        1.66      1.59 o
  -7  -1   4        4.45        2.13      1.49 o
  -6  -1   4       17.59       19.65      1.78 o
  -5  -1   4       90.40      102.13      2.81 o
  -4  -1   4     2312.50     2248.65     37.93 o
  -3  -1   4       77.26       76.44      2.02 o
  -2  -1   4      959.93      919.35      6.76 o
  -1  -1   4     3144.00     2981.92     11.92 o
   0  -1   4      253.54      223.18      5.09 o
   1  -1   4      100.87      109.83      2.66 o
   2  -1   4      245.69      242.83      5.72 o
   3  -1   4     1184.46     1312.25     18.02 o
   4  -1   4        0.44        0.98      1.78 o
   5  -1   4        7.57        6.68      1.92 o
   6  -1   4        0.67       -2.66      4.35 o
   7  -1   4        9.64        5.78      3.28 o
   8  -1   4        2.20       -1.37      6.89 o
   9  -1   4        0.00       -0.17      3.99 o
  10  -1   4        1.69        2.98      3.82 o
 -11   0   4        0.00       -3.32      5.46 o
 -10   0   4        0.24        0.32      3.16 o
  -9   0   4       20.35       16.19      3.13 o
  -8   0   4       12.50       16.61      2.97 o
  -7   0   4       27.69       29.09      3.00 o
  -6   0   4        8.43        9.60      2.15 o
  -5   0   4        0.00        0.70      1.74 o
  -4   0   4      144.87      138.89      2.85 o
  -3   0   4      648.68      598.88      5.09 o
  -2   0   4    46309.54    51718.03    559.31 o
  -1   0   4      328.64      308.08      4.68 o
   0   0   4      298.34      284.49      5.00 o
   1   0   4        9.28        9.24      0.93 o
   2   0   4      111.92      114.90      3.20 o
   3   0   4      171.44      192.47      4.02 o
   4   0   4      844.32      859.78      8.72 o
   5   0   4       82.23       92.48      3.32 o
   6   0   4        1.01        0.97      2.04 o
   7   0   4        0.87       -0.76      3.03 o
   8   0   4       13.23       16.69      3.71 o
   9   0   4       11.20        5.76      3.67 o
  10   0   4       17.37       15.38      4.12 o
  11   0   4        6.91       -1.06      6.95 o
 -11   1   4        7.82       17.45      5.96 o
 -10   1   4        0.32        0.18      3.25 o
  -9   1   4        3.66        5.88      3.34 o
  -8   1   4        0.07       -1.13      2.71 o
  -7   1   4        6.57        2.53      2.41 o
  -6   1   4        0.04        0.41      2.01 o
  -5   1   4      513.64      513.26      7.58 o
  -4   1   4      530.95      518.27      6.47 o
  -3   1   4      424.64      439.60      4.38 o
  -2   1   4      918.03      877.93      4.20 o
  -1   1   4     1224.64     1193.38     13.53 o
   0   1   4     3137.22     2930.89     12.45 o
   1   1   4      218.30      201.40      3.05 o
   2   1   4     1256.05     1176.20      9.66 o
   3   1   4      159.08      171.38      3.33 o
   4   1   4     1841.11     1892.71     11.50 o
   5   1   4      455.75      476.97      8.02 o
   6   1   4        1.39        1.81      1.64 o
   7   1   4       34.40       32.74      2.66 o
   8   1   4       18.54       21.47      3.66 o
   9   1   4       59.68       63.77      4.82 o
  10   1   4       18.14       14.44      3.97 o
  11   1   4        6.75        6.57      6.54 o
 -10   2   4       17.35       28.55      4.32 o
  -9   2   4        0.89       -0.62      3.39 o
  -8   2   4        0.11        0.05      2.49 o
  -7   2   4       90.47       89.39      4.73 o
  -6   2   4        3.07        3.85      2.36 o
  -5   2   4       80.23       79.72      3.65 o
  -4   2   4       79.99       81.20      2.87 o
  -3   2   4      672.67      686.80      6.14 o
  -2   2   4     5467.18     5202.15     17.73 o
  -1   2   4     1327.90     1266.83     14.93 o
   0   2   4     1621.97     1545.87      7.66 o
   1   2   4      327.57      310.06      3.45 o
   2   2   4        1.84        3.31      0.89 o
   3   2   4     1478.65     1446.55     12.76 o
   4   2   4     1515.53     1588.62      9.51 o
   5   2   4       23.42       21.19      1.67 o
   6   2   4      153.07      147.34      3.73 o
   7   2   4        9.03        8.89      1.72 o
   8   2   4       88.60       87.32      4.52 o
   9   2   4      209.93      216.29      6.83 o
  10   2   4       24.52       23.41      3.47 o
  11   2   4       13.42        5.72      7.56 o
  12   2   4        5.93       -1.19      8.03 o
 -10   3   4        1.20       -1.82      4.46 o
  -9   3   4        3.32        4.07      4.48 o
  -8   3   4       32.87       47.80      5.47 o
  -7   3   4        8.71        5.67      2.79 o
  -6   3   4       31.91       31.65      3.54 o
  -5   3   4       81.17       99.57      4.71 o
  -4   3   4        9.82       13.56      2.57 o
  -3   3   4       37.85       36.57      2.73 o
  -2   3   4       10.67       11.97      2.41 o
  -1   3   4      396.97      398.49      9.17 o
   0   3   4      261.70      242.65      6.84 o
   1   3   4        0.44        1.75      1.14 o
   2   3   4        1.42        1.89      1.03 o
   3   3   4      477.67      438.40      5.96 o
   4   3   4      518.27      555.07      5.40 o
   5   3   4      659.64      674.99      6.90 o
   6   3   4      213.77      190.57      3.43 o
   7   3   4       30.22       29.46      1.62 o
   8   3   4      119.95      130.82      4.34 o
   9   3   4        3.86        2.59      2.22 o
  10   3   4      359.56      353.07     10.69 o
  11   3   4       25.23       22.53      8.48 o
  12   3   4        2.94        1.13      7.22 o
  -9   4   4       47.46       45.82      6.12 o
  -8   4   4       81.25       90.00     11.85 o
  -7   4   4       21.48       16.96      4.77 o
  -6   4   4       10.82       14.29      3.56 o
  -5   4   4        0.03       -0.57      2.61 o
  -4   4   4       18.88       17.62      2.88 o
  -3   4   4        7.07       10.09      3.14 o
  -2   4   4      214.86      231.29      5.52 o
  -1   4   4       33.02       32.58      2.88 o
   0   4   4        7.63        7.27      1.68 o
   1   4   4      528.49      512.24      6.88 o
   2   4   4      206.56      192.46      3.58 o
   3   4   4      602.99      602.25      6.73 o
   4   4   4       15.10       13.71      1.87 o
   5   4   4     3731.36     3862.05     75.81 o
   6   4   4        4.80        5.46      1.47 o
   7   4   4      177.80      170.20      4.00 o
   8   4   4       28.99       26.86      2.35 o
   9   4   4       22.83       26.64      7.18 o
  10   4   4      115.44      110.09     11.39 o
  11   4   4        9.79        9.15      7.79 o
  12   4   4       22.53       22.06      7.64 o
  -8   5   4       62.41       62.36      6.73 o
  -7   5   4        1.32        3.04      5.04 o
  -6   5   4       49.89       51.47     11.53 o
  -5   5   4        6.57       10.82      3.36 o
  -4   5   4        0.00        0.61      2.43 o
  -3   5   4        1.17        1.92      2.41 o
  -2   5   4      711.00      695.89     22.70 o
  -1   5   4      505.33      530.53     11.95 o
   0   5   4      214.55      210.41      5.13 o
   1   5   4      576.39      571.48      7.72 o
   2   5   4      237.20      235.57      4.19 o
   3   5   4      471.22      457.40      5.98 o
   4   5   4      449.57      495.40     10.93 o
   5   5   4        0.02        0.30      1.25 o
   6   5   4      339.58      322.99      4.98 o
   7   5   4       93.57       91.00      3.61 o
   8   5   4      227.24      214.16     16.88 o
   9   5   4       43.72       49.72      8.44 o
  10   5   4        9.61       12.08      7.76 o
  11   5   4       40.81       55.04      9.41 o
  12   5   4       48.14       50.60      9.71 o
  -7   6   4        3.98        6.24      4.80 o
  -6   6   4       93.31       94.23      7.30 o
  -5   6   4        1.07        1.92      4.50 o
  -4   6   4       17.82       24.25      3.70 o
  -3   6   4       38.73       39.53      3.77 o
  -2   6   4       32.01       35.67      3.26 o
  -1   6   4       17.31       20.69      3.94 o
   0   6   4        5.31        4.74      2.01 o
   1   6   4      919.69      930.43     10.33 o
   2   6   4      159.69      161.59      4.51 o
   3   6   4      137.57      135.03      3.60 o
   4   6   4       25.37       25.32      2.72 o
   5   6   4       29.59       29.02      2.87 o
   6   6   4        9.23        6.11      1.48 o
   7   6   4      293.29      306.90      6.16 o
   8   6   4        3.66        3.67      1.27 o
   9   6   4       95.59       98.14      9.50 o
  10   6   4       40.41       44.76      7.79 o
  11   6   4       16.72       21.81      8.44 o
  12   6   4        2.04        4.46      8.06 o
  13   6   4        4.14        2.90      8.27 o
  -6   7   4        1.64        1.96      4.29 o
  -5   7   4        0.31       -1.84      4.82 o
  -4   7   4       96.77       91.81      6.75 o
  -3   7   4        1.90        0.53      3.16 o
  -2   7   4      141.19      142.59      5.71 o
  -1   7   4       20.25       23.22      4.27 o
   0   7   4       60.42       68.69      3.70 o
   1   7   4       51.40       49.06      3.08 o
   2   7   4       13.10       14.38      2.20 o
   3   7   4        0.34        0.07      1.79 o
   4   7   4      312.07      342.76      7.30 o
   5   7   4      155.24      166.26      5.63 o
   6   7   4       77.92       76.12      4.51 o
   7   7   4       60.66       59.64      2.84 o
   8   7   4        0.22        0.41      1.32 o
   9   7   4       82.26       92.82      9.11 o
  10   7   4        5.91        1.51      6.88 o
  11   7   4        8.48       10.14      6.70 o
  12   7   4        6.54        6.05      8.09 o
  13   7   4        0.13       -2.64      7.89 o
  -5   8   4        1.39        6.32      4.20 o
  -4   8   4        0.01        0.06      3.98 o
  -3   8   4        0.00        1.90      3.64 o
  -2   8   4       51.82       62.74      5.41 o
  -1   8   4       43.77       40.10      5.36 o
   0   8   4        1.48       -0.28      3.53 o
   1   8   4        0.06       -1.24      2.18 o
   2   8   4      277.86      266.79      6.19 o
   3   8   4       17.23       15.41      2.44 o
   4   8   4      458.71      433.06      8.62 o
   5   8   4      255.02      241.00     18.96 o
   6   8   4       11.79       11.03      3.04 o
   7   8   4       99.64      114.14      5.61 o
   8   8   4       17.86       22.17      2.03 o
   9   8   4       14.84       15.46      1.29 o
  10   8   4        0.05        1.43      6.23 o
  11   8   4        0.01        0.46      6.62 o
  12   8   4       32.08       40.59      9.24 o
  13   8   4       24.35       19.49      8.33 o
  -4   9   4        1.25       -0.08      3.87 o
  -3   9   4       26.92       25.93      4.65 o
  -2   9   4        7.60        8.21      3.59 o
  -1   9   4       29.49       25.13      4.37 o
   0   9   4        8.57        9.07      3.71 o
   1   9   4       29.31       34.30      4.95 o
   2   9   4       11.56       14.31      2.64 o
   3   9   4      287.34      294.60      6.75 o
   4   9   4        9.40       10.37      3.27 o
   5   9   4       11.66        7.32      2.81 o
   6   9   4      146.89      145.11      6.20 o
   7   9   4      551.75      544.60      8.83 o
   8   9   4        4.48        0.19      3.42 o
   9   9   4       44.81       44.10      2.40 o
  10   9   4        5.01        5.66      6.22 o
  11   9   4        4.14        3.84      5.87 o
  12   9   4        0.49        0.25      7.07 o
  -3  10   4        9.60        4.58      6.42 o
  -2  10   4        1.82        4.68      3.75 o
  -1  10   4        1.98        4.12      3.25 o
   0  10   4        0.11        0.40      2.96 o
   1  10   4       15.54       18.99      4.05 o
   2  10   4      298.85      302.48      6.49 o
   3  10   4       76.92       81.14      4.98 o
   4  10   4       80.53       85.58      5.02 o
   5  10   4       10.78        6.13      2.67 o
   6  10   4        0.12       -1.37      2.57 o
   7  10   4       19.55       20.10      3.00 o
   8  10   4      133.54      120.30      6.22 o
   9  10   4       95.86       85.25      4.93 o
  10  10   4       16.67       11.63      6.05 o
  11  10   4        3.67        3.96      5.54 o
  12  10   4        1.33       -2.21      7.39 o
  -1  11   4        0.20       -3.75      7.42 o
   0  11   4        3.64        7.55      6.76 o
   1  11   4        0.52        1.72      3.10 o
   2  11   4        2.54        0.73      3.09 o
   3  11   4        3.45        0.84      3.28 o
   4  11   4        9.21       13.29      7.31 o
   5  11   4       68.59       70.22      4.00 o
   6  11   4       39.36       42.83      3.36 o
   7  11   4        0.30       -1.19      3.92 o
   8  11   4        1.75        1.26      3.76 o
   9  11   4       74.29       74.63      5.28 o
  10  11   4       29.09       32.56      8.12 o
  11  11   4        0.98        4.45      7.18 o
  12  11   4        6.90        9.62      6.99 o
   0  12   4        2.17        3.17      7.24 o
   1  12   4        8.86       16.10      7.04 o
   2  12   4        0.02        0.17      5.82 o
   3  12   4        0.16       -0.31      6.96 o
   4  12   4       32.00       32.95      7.45 o
   5  12   4       12.31       11.89      4.25 o
   6  12   4       20.55       20.00      4.98 o
   7  12   4        9.17        6.95      4.18 o
   8  12   4        4.88        5.19      4.19 o
   9  12   4        0.04       -1.82      6.02 o
  10  12   4       20.74       27.01      7.71 o
  11  12   4        0.80       -1.41      7.67 o
   3  13   4        8.77       11.27      7.09 o
   4  13   4       10.65       11.78      7.28 o
   5  13   4       16.86       14.59      5.82 o
   6  13   4        0.61       -5.32      5.74 o
   7  13   4       18.00       19.01      5.07 o
   8  13   4        0.00        0.00      4.41 o
   9  13   4       29.87       36.54      8.64 o
  -9 -11   5       10.54        5.37      6.18 o
  -8 -11   5        3.46        4.29      4.07 o
  -7 -11   5        9.97       17.86      6.67 o
  -6 -11   5        0.09       -1.30      5.59 o
  -5 -11   5        0.36       -2.45      6.04 o
  -4 -11   5        8.90       14.15      6.42 o
  -3 -11   5        4.38       12.80      7.20 o
 -11 -10   5        1.68       -3.83      7.15 o
 -10 -10   5        4.56        0.32      7.13 o
  -9 -10   5        1.70        2.40      6.81 o
  -8 -10   5        0.49        2.43      4.92 o
  -7 -10   5       16.97       24.39      6.21 o
  -6 -10   5        0.32       -1.10      5.79 o
  -5 -10   5       19.16       27.33      6.66 o
  -4 -10   5       84.70       79.64      9.50 o
  -3 -10   5        1.54       -2.76      6.28 o
  -2 -10   5        0.46        1.40      6.38 o
  -1 -10   5        3.85        7.42      6.87 o
   0 -10   5        0.06        1.16      7.61 o
 -11  -9   5       36.87       42.22      9.09 o
 -10  -9   5        0.14        1.60      6.98 o
  -9  -9   5        4.14        1.93      3.31 o
  -8  -9   5       24.82       24.52      2.93 o
  -7  -9   5        2.79        8.28      5.21 o
  -6  -9   5       35.49       34.19      6.37 o
  -5  -9   5       20.50       15.78      6.24 o
  -4  -9   5       11.71       11.79      6.46 o
  -3  -9   5        4.28       -2.81      6.70 o
  -2  -9   5       46.79       39.29      8.20 o
  -1  -9   5        2.11        3.48      6.52 o
   0  -9   5        5.21       10.09      7.20 o
   1  -9   5        7.51        9.95      7.09 o
 -12  -8   5       23.48       23.64      7.92 o
 -11  -8   5        0.11       -2.67      6.40 o
 -10  -8   5       18.14       13.31      7.79 o
  -9  -8   5        3.03        1.69      3.13 o
  -8  -8   5      178.15      186.97      7.09 o
  -7  -8   5       12.81       13.24      3.12 o
  -6  -8   5       17.50       17.19      1.46 o
  -5  -8   5        0.17       -0.88      4.82 o
  -4  -8   5        1.62       -0.32      5.56 o
  -3  -8   5      130.63      132.11     10.04 o
  -2  -8   5      349.95      309.60     15.11 o
  -1  -8   5       45.01       37.42      7.90 o
   0  -8   5       17.16       19.31      7.18 o
   1  -8   5        5.96        5.09      6.47 o
   2  -8   5       39.42       43.20      8.25 o
   3  -8   5        1.00       -0.23      6.21 o
 -12  -7   5        1.48       -0.59      6.12 o
 -11  -7   5        1.66        4.81      6.34 o
 -10  -7   5        1.57        1.00      5.56 o
  -9  -7   5        3.15        2.67      2.38 o
  -8  -7   5       65.44       68.65      3.54 o
  -7  -7   5      274.66      287.28      7.39 o
  -6  -7   5       28.76       35.04      3.28 o
  -5  -7   5        1.43        0.66      0.83 o
  -4  -7   5        1.59        2.48      4.73 o
  -3  -7   5       14.39       12.12      4.89 o
  -2  -7   5      129.88      126.53      9.83 o
  -1  -7   5        0.50        2.09      7.88 o
   0  -7   5        0.03        0.35      7.50 o
   1  -7   5       42.42       41.48      8.20 o
   2  -7   5       92.18       78.32      9.37 o
   3  -7   5       18.93       20.35      7.25 o
   4  -7   5        0.64       -2.75      6.22 o
 -12  -6   5        0.57       -2.45      6.84 o
 -11  -6   5        3.07       -0.45      5.81 o
 -10  -6   5        3.83        4.69      6.14 o
  -9  -6   5        0.49       -1.02      1.35 o
  -8  -6   5        9.54        5.63      2.64 o
  -7  -6   5      621.31      654.33      8.49 o
  -6  -6   5        8.28        9.30      2.54 o
  -5  -6   5      145.84      145.88      4.37 o
  -4  -6   5       14.02       16.23      1.67 o
  -3  -6   5        6.58        7.24      2.82 o
  -2  -6   5        7.51        4.47      4.32 o
  -1  -6   5       15.34       20.26      5.35 o
   0  -6   5      590.87      581.20     18.02 o
   1  -6   5       76.52       69.46      2.77 o
   2  -6   5       17.59       18.11      2.56 o
   3  -6   5       46.25       52.88      7.89 o
   4  -6   5       33.56       41.85      7.50 o
   5  -6   5        0.12       -4.04      6.13 o
 -12  -5   5        6.85        5.12      5.91 o
 -11  -5   5        0.58        2.72      5.95 o
 -10  -5   5       12.74       17.04      5.85 o
  -9  -5   5       17.83       20.25      3.24 o
  -8  -5   5        6.80        6.69      1.69 o
  -7  -5   5        9.34       10.62      1.94 o
  -6  -5   5       78.24       80.75      3.29 o
  -5  -5   5      339.45      365.04      5.73 o
  -4  -5   5      202.96      209.46      4.05 o
  -3  -5   5      168.24      165.22      3.35 o
  -2  -5   5       52.18       53.66      4.04 o
  -1  -5   5       18.26       16.29      3.13 o
   0  -5   5       10.76        8.81      4.21 o
   1  -5   5        1.25       -0.03      1.45 o
   2  -5   5        0.00        0.16      1.99 o
   3  -5   5      123.71      122.56     10.67 o
   4  -5   5       13.44        8.59      5.75 o
   5  -5   5       23.62       21.76      7.27 o
   6  -5   5        1.50        0.81      5.69 o
   7  -5   5        0.01       -0.78      6.01 o
 -12  -4   5        0.05       -2.45      5.73 o
 -11  -4   5      112.64      125.59     10.06 o
 -10  -4   5        5.38        5.69      5.42 o
  -9  -4   5       82.12       83.18      3.12 o
  -8  -4   5       30.74       26.68      2.58 o
  -7  -4   5        3.66        0.76      1.55 o
  -6  -4   5       39.71       41.44      2.51 o
  -5  -4   5        0.04        0.64      1.84 o
  -4  -4   5       20.29       20.04      1.80 o
  -3  -4   5        3.90        6.23      1.38 o
  -2  -4   5     1196.78     1310.39     18.31 o
  -1  -4   5      138.78      139.90      7.79 o
   0  -4   5       31.47       36.05      1.72 o
   1  -4   5       21.86       20.90      1.83 o
   2  -4   5        9.92        7.78      2.93 o
   3  -4   5        0.38       -0.40      5.28 o
   4  -4   5      484.82      521.45     17.93 o
   5  -4   5       28.20       25.51      7.46 o
   6  -4   5        3.17        5.03      5.60 o
   7  -4   5        0.17       -1.33      5.34 o
 -12  -3   5        4.70        3.95      5.82 o
 -11  -3   5        4.76        3.53      5.53 o
 -10  -3   5        0.27       -0.04      1.74 o
  -9  -3   5       15.79       17.72      3.70 o
  -8  -3   5      320.62      337.29      7.61 o
  -7  -3   5      160.14      153.94      4.55 o
  -6  -3   5      106.18      104.13      3.14 o
  -5  -3   5      258.85      245.10      4.65 o
  -4  -3   5       15.24       12.32      1.62 o
  -3  -3   5       65.52       62.48      2.33 o
  -2  -3   5      671.34      699.02     12.36 o
  -1  -3   5      448.00      441.44      3.91 o
   0  -3   5      217.18      229.25      4.16 o
   1  -3   5      340.98      357.41      5.97 o
   2  -3   5        0.37        0.15      1.25 o
   3  -3   5       33.75       33.11      4.15 o
   4  -3   5       61.20       60.55      7.14 o
   5  -3   5       94.01       84.61      8.64 o
   6  -3   5        8.11        6.25      5.51 o
   7  -3   5        6.78        0.21      5.30 o
   8  -3   5        0.07        0.42      5.61 o
 -12  -2   5        0.11       -2.20      5.87 o
 -11  -2   5        6.48        4.72      5.52 o
 -10  -2   5        0.03       -0.93      1.71 o
  -9  -2   5        3.63        2.06      1.54 o
  -8  -2   5       10.77        9.88      1.84 o
  -7  -2   5        0.19        0.62      1.82 o
  -6  -2   5       11.72       11.35      2.08 o
  -5  -2   5     1127.24     1144.12      8.63 o
  -4  -2   5     1250.98     1229.82      7.93 o
  -3  -2   5        0.38        1.96      1.67 o
  -2  -2   5      230.07      220.52      3.82 o
  -1  -2   5      296.31      280.13      3.53 o
   0  -2   5      431.27      458.64      8.44 o
   1  -2   5        3.09        0.47      1.58 o
   2  -2   5       31.39       28.06      2.12 o
   3  -2   5        4.47        2.74      2.00 o
   4  -2   5      178.03      179.72      6.58 o
   5  -2   5       18.21       16.44      4.52 o
   6  -2   5        4.37        3.41      4.49 o
   7  -2   5       30.70       34.04      6.27 o
   8  -2   5        0.55       -0.79      5.54 o
   9  -2   5        0.03        0.91      5.46 o
 -12  -1   5        3.61       -1.36      6.06 o
 -11  -1   5        2.80       -0.08      5.28 o
 -10  -1   5        8.53        9.58      2.82 o
  -9  -1   5        4.69        4.00      1.90 o
  -8  -1   5       14.08       14.78      1.95 o
  -7  -1   5       16.33       23.58      2.04 o
  -6  -1   5      205.57      200.20      4.08 o
  -5  -1   5     3925.61     3877.09     19.22 o
  -4  -1   5       61.18       56.46      2.38 o
  -3  -1   5      944.94      926.78      7.65 o
  -2  -1   5      450.42      422.80      4.75 o
  -1  -1   5      854.08      805.95      8.02 o
   0  -1   5      169.66      177.06      2.71 o
   1  -1   5      688.00      685.77      8.65 o
   2  -1   5     2677.01     2916.88     15.13 o
   3  -1   5        3.85        2.79      1.72 o
   4  -1   5        1.19        2.21      1.84 o
   5  -1   5       17.77       19.00      2.70 o
   6  -1   5       12.71       13.13      2.65 o
   7  -1   5        0.44        0.74      3.68 o
   8  -1   5        8.59        5.32      4.18 o
   9  -1   5      124.15      112.30      7.06 o
  10  -1   5        0.33       -0.58      4.32 o
 -11   0   5        9.21        3.80      5.35 o
 -10   0   5        2.24        0.46      2.94 o
  -9   0   5       22.81       19.74      2.47 o
  -8   0   5        8.32        8.31      1.90 o
  -7   0   5       24.91       20.80      2.11 o
  -6   0   5      164.72      162.10      5.89 o
  -5   0   5      193.45      177.04      4.62 o
  -4   0   5      238.87      230.25      3.29 o
  -3   0   5       25.54       25.35      1.69 o
  -2   0   5     1151.70     1063.28     15.76 o
  -1   0   5      795.52      748.86      6.38 o
   0   0   5     2594.59     2540.29     13.57 o
   1   0   5      143.72      150.83      2.42 o
   2   0   5      758.12      781.85      7.44 o
   3   0   5     1474.98     1570.40      9.95 o
   4   0   5        2.12        5.99      1.68 o
   5   0   5       84.61       78.99      3.50 o
   6   0   5        9.01        9.32      2.35 o
   7   0   5       15.95       13.57      2.62 o
   8   0   5       71.69       74.15      5.36 o
   9   0   5       23.74       19.38      4.55 o
  10   0   5        0.75       -0.94      4.02 o
 -11   1   5        9.97        8.01      5.85 o
 -10   1   5        3.80        3.39      3.25 o
  -9   1   5       25.92       32.22      4.98 o
  -8   1   5        0.04       -0.42      2.59 o
  -7   1   5       48.10       55.05      4.60 o
  -6   1   5       19.50       20.73      2.39 o
  -5   1   5       60.46       65.36      2.69 o
  -4   1   5       26.17       24.20      1.70 o
  -3   1   5      253.43      240.30      2.96 o
  -2   1   5       22.19       25.62      4.41 o
  -1   1   5     5873.07     5890.50     23.19 o
   0   1   5     2349.76     2228.41     10.99 o
   1   1   5      834.97      798.05      7.34 o
   2   1   5     1981.87     1946.51     11.07 o
   3   1   5       86.12       84.44      2.82 o
   4   1   5     1097.70     1233.61     17.06 o
   5   1   5      357.26      359.40      5.87 o
   6   1   5      112.44      102.67      3.30 o
   7   1   5        9.09        7.94      2.35 o
   8   1   5       28.42       22.45      3.75 o
   9   1   5       15.47       21.39      4.09 o
  10   1   5       87.23       83.00      9.16 o
  11   1   5        6.32        5.94      7.76 o
 -10   2   5        0.11       -1.04      3.00 o
  -9   2   5        6.73        9.09      3.18 o
  -8   2   5      154.14      145.11     10.97 o
  -7   2   5      141.48      144.51      4.83 o
  -6   2   5       68.83       71.34      3.28 o
  -5   2   5        2.83        6.56      1.72 o
  -4   2   5        8.88       10.74      2.11 o
  -3   2   5      350.39      343.92      7.37 o
  -2   2   5     3009.39     2709.30     35.80 o
  -1   2   5     3675.09     3562.45     26.83 o
   0   2   5      628.51      606.84      5.69 o
   1   2   5       30.85       28.56      1.28 o
   2   2   5        3.86        4.18      0.91 o
   3   2   5      266.21      259.96      4.16 o
   4   2   5      328.68      369.97      7.26 o
   5   2   5      564.37      581.36      6.79 o
   6   2   5        4.15        7.46      1.63 o
   7   2   5        3.72        3.90      1.89 o
   8   2   5      550.48      543.92     10.50 o
   9   2   5      120.21      128.34     11.36 o
  10   2   5        2.86        0.31      3.14 o
  11   2   5        0.00       -0.37      7.12 o
 -10   3   5        0.85       -1.79      4.32 o
  -9   3   5       28.50       28.13      5.41 o
  -8   3   5       19.81       23.75      4.61 o
  -7   3   5       42.52       47.33      4.46 o
  -6   3   5        5.65        7.07      2.67 o
  -5   3   5       17.07       17.87      2.83 o
  -4   3   5       60.04       62.30      3.52 o
  -3   3   5      378.61      372.51      7.97 o
  -2   3   5      422.55      431.86      5.76 o
  -1   3   5       55.82       54.96      4.25 o
   0   3   5       89.39       78.90      2.38 o
   1   3   5      294.96      264.25      3.45 o
   2   3   5      126.71      116.20      3.21 o
   3   3   5     1195.37     1235.16      9.01 o
   4   3   5       12.16        9.52      1.52 o
   5   3   5       11.30        9.40      1.57 o
   6   3   5       12.63       16.23      1.65 o
   7   3   5       82.75       80.02      3.25 o
   8   3   5        0.63       -0.31      1.90 o
   9   3   5      117.17      131.30      8.87 o
  10   3   5        0.18        0.94      2.67 o
  11   3   5        3.12        4.62      6.94 o
  12   3   5        3.31       -0.58      7.84 o
  -9   4   5       20.17       18.46      5.27 o
  -8   4   5        0.89        3.96      4.64 o
  -7   4   5       16.60       13.94      3.89 o
  -6   4   5       91.92      107.19      5.58 o
  -5   4   5        3.25        2.53      2.46 o
  -4   4   5        2.28        0.90      2.36 o
  -3   4   5        2.68        2.67      3.29 o
  -2   4   5      177.79      182.86      4.72 o
  -1   4   5      324.05      350.08      6.92 o
   0   4   5      801.49      793.40      9.49 o
   1   4   5      201.89      192.21      4.59 o
   2   4   5      117.05      115.55      3.63 o
   3   4   5      198.77      226.01      3.60 o
   4   4   5      242.39      250.52      4.51 o
   5   4   5       35.00       38.28      2.61 o
   6   4   5       41.10       36.40      2.53 o
   7   4   5      144.05      146.49      4.49 o
   8   4   5       50.45       48.94      3.18 o
   9   4   5      292.14      286.36     15.23 o
  10   4   5       30.37       27.69      8.51 o
  11   4   5        3.10        4.11      7.98 o
  12   4   5        1.19       -5.08      6.81 o
  -8   5   5        3.53        4.69      4.98 o
  -7   5   5      103.48      106.24     11.98 o
  -6   5   5       84.53       83.15      5.50 o
  -5   5   5       18.90       17.35      3.36 o
  -4   5   5       18.40       18.43      2.84 o
  -3   5   5      244.47      259.31      6.74 o
  -2   5   5      548.91      619.28      9.32 o
  -1   5   5      123.18      139.83      4.97 o
   0   5   5       28.03       29.03      4.25 o
   1   5   5      582.22      604.21      8.49 o
   2   5   5      518.38      521.07      9.69 o
   3   5   5     1426.36     1522.37     18.05 o
   4   5   5      108.41      125.32      3.03 o
   5   5   5       19.84       20.18      1.90 o
   6   5   5      104.06       99.08      3.18 o
   7   5   5       82.05       72.57      2.87 o
   8   5   5      242.03      220.47      7.71 o
   9   5   5     1208.12     1133.60      9.69 o
  10   5   5        1.94       -2.99      6.14 o
  11   5   5      145.69      142.02     12.47 o
  12   5   5       61.75       86.70     11.13 o
  -7   6   5       92.33       90.44      7.06 o
  -6   6   5       67.81       83.53      6.97 o
  -5   6   5        3.94        4.53      3.59 o
  -4   6   5        5.89        2.14      2.95 o
  -3   6   5      128.93      132.31      5.58 o
  -2   6   5        3.81        3.31      2.41 o
  -1   6   5        0.03        0.90      3.60 o
   0   6   5      130.57      151.07      4.97 o
   1   6   5       34.33       35.60      2.86 o
   2   6   5        0.09        0.94      1.54 o
   3   6   5       56.40       61.50      2.82 o
   4   6   5      272.02      307.72      5.74 o
   5   6   5        0.00        2.32      1.68 o
   6   6   5        0.99        3.22      1.46 o
   7   6   5      146.46      144.97      3.92 o
   8   6   5      189.53      190.84      6.45 o
   9   6   5      156.83      149.25     15.08 o
  10   6   5      141.14      123.46     11.20 o
  11   6   5       54.45       49.03      8.29 o
  12   6   5       28.56       27.19      7.68 o
  -7   7   5       42.75       36.76      7.02 o
  -6   7   5       18.39       26.96      5.20 o
  -5   7   5      174.15      180.61      8.82 o
  -4   7   5       53.17       58.09      5.43 o
  -3   7   5       97.78       95.64      5.29 o
  -2   7   5       55.65       56.91      4.04 o
  -1   7   5        0.01       -0.98      3.69 o
   0   7   5       31.83       37.41      3.18 o
   1   7   5       20.39       20.22      2.61 o
   2   7   5       57.62       64.27      3.55 o
   3   7   5      183.15      176.33      6.46 o
   4   7   5        7.49        6.99      2.08 o
   5   7   5      136.31      134.00      5.22 o
   6   7   5        7.19        7.45      2.79 o
   7   7   5       69.14       76.40      3.24 o
   8   7   5      226.17      224.35      7.06 o
   9   7   5       73.79       60.21      8.51 o
  10   7   5       14.22       16.83      6.33 o
  11   7   5        6.72        7.37      7.84 o
  12   7   5        2.29        1.10      8.03 o
  13   7   5        0.00        2.30      7.75 o
  -5   8   5        0.16        0.49      4.38 o
  -4   8   5       22.00       25.67      4.75 o
  -3   8   5       10.19        9.11      4.38 o
  -2   8   5        2.89        1.82      3.09 o
  -1   8   5        1.39        0.62      4.05 o
   0   8   5       28.61       30.22      4.76 o
   1   8   5       37.87       36.18      3.16 o
   2   8   5        0.37        0.04      2.12 o
   3   8   5        4.75        3.58      2.04 o
   4   8   5        0.03        1.06      2.11 o
   5   8   5       51.08       45.01      4.03 o
   6   8   5        0.78       -0.22      2.65 o
   7   8   5       12.84       10.11      4.68 o
   8   8   5       98.48       83.68      4.08 o
   9   8   5       12.37       13.02      1.95 o
  10   8   5        7.65        2.92      6.47 o
  11   8   5        1.39        1.07      6.98 o
  12   8   5       31.08       48.47      9.31 o
  13   8   5        2.44       -0.15      6.17 o
  -4   9   5        3.25        5.19      3.88 o
  -3   9   5        0.70       -1.65      3.69 o
  -2   9   5        0.00       -0.25      3.58 o
  -1   9   5       44.91       42.81      5.68 o
   0   9   5      105.50       87.97      7.01 o
   1   9   5       62.12       56.75      4.11 o
   2   9   5      119.58      123.15      5.93 o
   3   9   5      311.72      323.11      7.54 o
   4   9   5       49.03       41.63      3.06 o
   5   9   5       56.79       58.04      4.42 o
   6   9   5       15.64       20.13      3.96 o
   7   9   5       19.12       17.51      6.28 o
   8   9   5        5.58        7.96      2.63 o
   9   9   5       80.26       74.98      4.20 o
  10   9   5       14.05       14.47      6.06 o
  11   9   5        0.42       -0.32      6.04 o
  12   9   5       17.22       22.67      7.60 o
  -3  10   5       15.14       17.83      4.29 o
  -2  10   5        5.61        3.72      4.98 o
  -1  10   5        0.09        0.84      3.54 o
   0  10   5       39.00       29.81      6.85 o
   1  10   5       21.11       22.89      5.28 o
   2  10   5       69.03       63.04      4.36 o
   3  10   5      754.70      796.44     12.30 o
   4  10   5      143.14      143.11      4.96 o
   5  10   5       18.30       21.54      3.36 o
   6  10   5        4.61        2.86      3.19 o
   7  10   5       78.43       93.15      9.58 o
   8  10   5       23.21       27.52      4.41 o
   9  10   5      143.87      131.20      5.91 o
  10  10   5        0.01       -3.68      6.68 o
  11  10   5        1.27        1.90      7.26 o
  12  10   5        1.52       -1.31      6.89 o
  -2  11   5       12.56       10.91      6.33 o
  -1  11   5        2.30        2.58      5.87 o
   0  11   5        2.53        2.40      3.45 o
   1  11   5        0.10        2.50      3.66 o
   2  11   5      103.24       92.80     13.48 o
   3  11   5        8.00        6.77      3.71 o
   4  11   5        4.83        0.77      3.31 o
   5  11   5        7.40        5.14      2.85 o
   6  11   5       37.59       44.80      3.75 o
   7  11   5        0.04        0.18      4.02 o
   8  11   5       17.95       22.96      4.47 o
   9  11   5       23.38       28.88      4.19 o
  10  11   5        0.37        0.14      6.01 o
  11  11   5        2.87        0.42      6.40 o
  12  11   5        4.73        6.46      8.16 o
   0  12   5        0.00       -1.96      6.52 o
   1  12   5        3.89        4.34      7.26 o
   2  12   5        1.85        2.82      7.30 o
   3  12   5       13.64        7.16      3.58 o
   4  12   5       45.26       42.01      8.13 o
   5  12   5        2.60        0.13      4.25 o
   6  12   5        0.09       -2.81      4.40 o
   7  12   5       13.24       11.69      4.29 o
   8  12   5       10.43        8.03      4.03 o
   9  12   5       19.07       16.84      7.96 o
  10  12   5       20.25       13.27      7.17 o
  11  12   5        0.01        2.03      6.97 o
   3  13   5        0.01       -0.29      7.60 o
   4  13   5        7.06        6.26      6.36 o
   5  13   5        2.90        1.71      4.23 o
   6  13   5        0.05       -1.05      4.43 o
   7  13   5       18.24       21.44      5.14 o
   8  13   5        1.26        0.38      4.16 o
   9  13   5        1.64       14.24      8.51 o
  -8 -11   6        9.88       10.21      4.11 o
  -7 -11   6        0.07       -5.72      5.72 o
  -6 -11   6        4.80        5.57      6.35 o
  -5 -11   6        1.05       -0.77      6.28 o
  -4 -11   6        0.09       -3.41      6.61 o
 -10 -10   6        2.49       -2.06      7.57 o
  -9 -10   6        2.82       -4.60      7.25 o
  -8 -10   6        0.19        0.06      3.71 o
  -7 -10   6       16.74       17.85      6.35 o
  -6 -10   6        0.05       -6.57      6.71 o
  -5 -10   6       26.24       25.82      7.25 o
  -4 -10   6        6.34        0.93      5.66 o
  -3 -10   6        0.01       -1.60      6.54 o
  -2 -10   6        2.68       -0.76      6.82 o
  -1 -10   6        5.57        5.10      6.61 o
 -11  -9   6       11.92       13.76      6.93 o
 -10  -9   6        7.44       12.19      6.93 o
  -9  -9   6       17.16       16.86      3.90 o
  -8  -9   6       25.69       23.09      4.28 o
  -7  -9   6       21.09       23.83      5.80 o
  -6  -9   6        0.67        3.57      5.41 o
  -5  -9   6       41.74       39.71      7.61 o
  -4  -9   6       26.27       27.33      7.86 o
  -3  -9   6       10.26        3.98      6.49 o
  -2  -9   6       10.65        6.86      5.84 o
  -1  -9   6        2.10        5.08      6.86 o
   0  -9   6        0.81        3.79      5.96 o
   1  -9   6        6.75        3.23      6.03 o
 -12  -8   6        8.48        5.00      6.17 o
 -11  -8   6        0.16        2.09      6.73 o
 -10  -8   6       97.45      108.77     10.92 o
  -9  -8   6      227.20      241.43      6.34 o
  -8  -8   6        1.17        2.31      2.49 o
  -7  -8   6       95.89      113.57      4.68 o
  -6  -8   6       36.64       32.37      2.12 o
  -5  -8   6        0.27       -0.93      5.41 o
  -4  -8   6       87.58       96.12      9.43 o
  -3  -8   6       54.75       74.46      8.60 o
  -2  -8   6       11.60       10.56      6.45 o
  -1  -8   6       20.13       21.20      6.48 o
   0  -8   6       44.22       37.36      8.74 o
   1  -8   6        6.47       12.06      7.35 o
   2  -8   6        4.73       12.33      7.61 o
 -12  -7   6        0.26       -0.30      6.21 o
 -11  -7   6        0.00       -1.27      5.84 o
 -10  -7   6        0.39       -2.26      6.70 o
  -9  -7   6       15.02       13.96      3.95 o
  -8  -7   6      104.47      116.84      4.73 o
  -7  -7   6        0.10        1.10      2.11 o
  -6  -7   6      148.11      150.37      4.25 o
  -5  -7   6       25.35       25.31      2.95 o
  -4  -7   6       39.44       45.94      6.69 o
  -3  -7   6        1.74        2.82      5.71 o
  -2  -7   6        1.75        2.63      6.48 o
  -1  -7   6      155.29      146.55     11.56 o
   0  -7   6       15.09        5.06      7.04 o
   1  -7   6       17.29       10.45      6.36 o
   2  -7   6        7.27        6.76      6.76 o
   3  -7   6        2.10        2.06      5.52 o
   4  -7   6        1.11        2.26      6.61 o
 -12  -6   6        1.93        5.28      6.30 o
 -11  -6   6        1.53       -0.38      5.72 o
 -10  -6   6       11.97       16.04      5.98 o
  -9  -6   6       13.29        9.73      1.96 o
  -8  -6   6       49.19       48.10      3.11 o
  -7  -6   6      137.06      155.94      4.13 o
  -6  -6   6       36.03       39.07      2.74 o
  -5  -6   6       16.04       19.01      2.51 o
  -4  -6   6       34.44       35.25      1.92 o
  -3  -6   6       22.15       20.02      5.47 o
  -2  -6   6      103.01      102.06      8.56 o
  -1  -6   6        1.47       -1.86      6.50 o
   0  -6   6      149.72      147.92     11.15 o
   1  -6   6        5.99        6.31      0.83 o
   2  -6   6       98.17       92.75      3.97 o
   3  -6   6        1.47        2.53      5.60 o
   4  -6   6        0.02       -2.63      6.72 o
   5  -6   6        0.04        0.50      6.38 o
 -12  -5   6        8.38        2.40      5.90 o
 -11  -5   6        0.01       -0.04      5.57 o
 -10  -5   6        0.55       -0.28      5.11 o
  -9  -5   6       77.10       70.41      3.77 o
  -8  -5   6       71.18       75.24      3.20 o
  -7  -5   6       54.12       55.38      4.45 o
  -6  -5   6       21.86       25.03      2.32 o
  -5  -5   6        0.06        0.36      1.80 o
  -4  -5   6        1.30        1.02      1.47 o
  -3  -5   6       73.68       73.70      2.14 o
  -2  -5   6        8.94        6.70      2.85 o
  -1  -5   6       26.80       22.31      5.88 o
   0  -5   6        3.27        0.71      5.79 o
   1  -5   6       13.78       10.77      1.78 o
   2  -5   6       13.67       11.28      2.44 o
   3  -5   6       29.92       27.58      3.40 o
   4  -5   6        5.39        3.14      6.46 o
   5  -5   6        6.34        7.23      5.61 o
   6  -5   6       20.95       25.58      7.53 o
 -12  -4   6        0.81        0.88      6.05 o
 -11  -4   6       42.40       46.70      7.29 o
 -10  -4   6        0.37        0.94      5.59 o
  -9  -4   6        0.02        0.47      1.88 o
  -8  -4   6        6.50        5.43      2.43 o
  -7  -4   6        3.19        5.16      1.92 o
  -6  -4   6        0.42        1.21      1.53 o
  -5  -4   6        1.58        0.87      1.67 o
  -4  -4   6        4.36        5.25      1.61 o
  -3  -4   6        4.19        1.92      1.41 o
  -2  -4   6      368.96      379.83      7.24 o
  -1  -4   6        4.17        1.54      1.29 o
   0  -4   6       55.38       52.15      2.23 o
   1  -4   6       31.72       32.65      2.40 o
   2  -4   6       26.00       24.76      2.79 o
   3  -4   6      741.11      725.04     30.70 o
   4  -4   6       74.35       66.09      4.86 o
   5  -4   6        4.51       -0.39      6.49 o
   6  -4   6        0.20       -3.89      5.52 o
   7  -4   6        0.21        3.41      6.43 o
 -12  -3   6       26.75       26.80      6.96 o
 -11  -3   6        2.78        1.70      5.33 o
 -10  -3   6       20.23       27.28      6.07 o
  -9  -3   6        7.26        6.32      2.04 o
  -8  -3   6       68.84       71.23      3.65 o
  -7  -3   6      707.03      688.65      9.62 o
  -6  -3   6      223.62      222.34      4.94 o
  -5  -3   6       14.43       14.96      1.67 o
  -4  -3   6       13.28       10.73      1.72 o
  -3  -3   6     1124.29     1176.88     10.31 o
  -2  -3   6       30.49       26.10      2.04 o
  -1  -3   6      964.95      997.41     10.25 o
   0  -3   6       84.68      101.58      5.75 o
   1  -3   6        0.22        2.08      2.94 o
   2  -3   6       57.29       56.29      3.13 o
   3  -3   6      405.02      388.60     20.40 o
   4  -3   6        3.40        0.31      2.87 o
   5  -3   6        1.90       -6.06      6.06 o
   6  -3   6       73.08       71.49      8.07 o
   7  -3   6        3.60       -4.06      5.80 o
   8  -3   6       14.57       17.16      6.68 o
 -12  -2   6       25.95       24.50      6.58 o
 -11  -2   6        3.16        3.00      5.41 o
 -10  -2   6        6.90        7.12      4.59 o
  -9  -2   6        7.55        8.58      2.25 o
  -8  -2   6       14.63        8.09      2.30 o
  -7  -2   6       54.80       56.65      3.39 o
  -6  -2   6       59.14       61.48      6.35 o
  -5  -2   6      297.29      285.21      5.66 o
  -4  -2   6      116.52      116.60      3.36 o
  -3  -2   6       11.16        9.72      1.68 o
  -2  -2   6       28.17       26.15      1.50 o
  -1  -2   6       83.74       84.21      2.32 o
   0  -2   6      994.15     1113.69      8.26 o
   1  -2   6        1.75       -0.50      1.52 o
   2  -2   6      300.81      327.74      6.16 o
   3  -2   6       13.95       20.98      2.12 o
   4  -2   6       52.07       51.94      3.24 o
   5  -2   6        3.91        2.73      4.96 o
   6  -2   6        2.94       -1.50      5.23 o
   7  -2   6       94.18       95.10      8.60 o
   8  -2   6        9.91        3.97      5.26 o
   9  -2   6       10.21        7.17      5.83 o
 -12  -1   6        9.74        5.95      6.07 o
 -11  -1   6        2.66        6.51      4.94 o
 -10  -1   6        3.04        2.65      4.35 o
  -9  -1   6       24.23       27.66      2.40 o
  -8  -1   6        0.64        1.51      1.61 o
  -7  -1   6       70.47       74.24      3.61 o
  -6  -1   6       12.09       12.29      2.32 o
  -5  -1   6     1384.84     1315.56     15.80 o
  -4  -1   6       13.77       10.78      1.55 o
  -3  -1   6       77.12       73.71      2.72 o
  -2  -1   6      723.95      683.25      5.98 o
  -1  -1   6        2.20        0.79      1.19 o
   0  -1   6     1406.07     1421.82      8.12 o
   1  -1   6        8.78       10.20      1.71 o
   2  -1   6      976.13     1076.75      9.81 o
   3  -1   6      229.95      227.44      4.43 o
   4  -1   6      357.11      353.71      5.80 o
   5  -1   6      316.54      333.15      7.28 o
   6  -1   6       33.62       33.62      4.18 o
   7  -1   6        0.00       -1.30      3.87 o
   8  -1   6        2.19       -0.08      4.03 o
   9  -1   6        2.16        1.59      3.96 o
 -11   0   6        0.67        3.90      5.12 o
 -10   0   6       15.42       13.39      4.78 o
  -9   0   6       57.43       50.13      3.09 o
  -8   0   6        0.68        0.94      1.73 o
  -7   0   6       38.30       40.37      3.58 o
  -6   0   6      147.01      140.92      3.31 o
  -4   0   6        7.86        8.02      1.78 o
  -3   0   6      270.21      253.33      3.87 o
  -2   0   6     1767.44     1755.27     13.39 o
  -1   0   6      470.01      458.56      5.49 o
   0   0   6      150.38      139.64      2.65 o
   1   0   6        0.17        0.31      0.98 o
   2   0   6     1727.68     1843.78     18.62 o
   3   0   6       60.72       64.11      2.48 o
   4   0   6       22.93       24.24      1.95 o
   5   0   6      167.53      166.74      4.35 o
   6   0   6      215.11      223.58      6.00 o
   7   0   6       23.27       21.40      2.87 o
   8   0   6      102.31       95.42      6.05 o
   9   0   6       22.36       26.15      4.64 o
  10   0   6        8.14        0.84      3.78 o
 -11   1   6        0.08       -1.86      4.31 o
 -10   1   6        8.22       10.62      2.92 o
  -9   1   6       21.02       19.36      3.01 o
  -8   1   6        1.90        1.60      2.30 o
  -7   1   6        0.00       -0.27      2.00 o
  -6   1   6      128.30      123.01      5.04 o
  -5   1   6       81.28       87.00      2.59 o
  -4   1   6       55.10       56.80      1.87 o
  -3   1   6       64.95       65.15      3.11 o
  -2   1   6      307.84      297.77      8.93 o
  -1   1   6      249.78      244.68      4.18 o
   0   1   6       92.45       94.93      2.06 o
   1   1   6      269.15      245.04      3.49 o
   2   1   6       13.31       13.90      1.32 o
   3   1   6      133.21      159.64      3.46 o
   4   1   6      123.58      131.08      3.68 o
   5   1   6      331.07      313.67      6.15 o
   6   1   6      277.99      269.43      5.92 o
   7   1   6        1.69        1.01      2.30 o
   8   1   6       40.50       39.75      3.44 o
   9   1   6       80.29       68.05      5.49 o
  10   1   6       43.48       43.02      4.90 o
  11   1   6        0.17        4.16      7.60 o
 -10   2   6        2.73        0.16      3.11 o
  -9   2   6        4.60        7.50      3.44 o
  -8   2   6       25.69       23.28      2.90 o
  -7   2   6        4.88        4.49      2.15 o
  -6   2   6       60.98       59.41      3.06 o
  -5   2   6      131.67      137.50      4.44 o
  -4   2   6       99.84       92.56      2.57 o
  -3   2   6     3067.90     2918.10     34.40 o
  -2   2   6       84.52       74.57      5.68 o
  -1   2   6       34.66       30.75      4.03 o
   0   2   6       57.96       53.14      1.53 o
   1   2   6     1494.63     1431.35      9.43 o
   2   2   6      378.17      378.25      4.01 o
   3   2   6     2163.86     2189.17     11.26 o
   4   2   6       40.61       38.30      2.26 o
   5   2   6      169.89      174.13      3.71 o
   6   2   6      107.13      108.39      3.37 o
   7   2   6      532.11      506.21      7.72 o
   8   2   6      185.71      202.67      6.86 o
   9   2   6      191.84      189.18      7.19 o
  10   2   6       59.92       60.98      4.81 o
  11   2   6        2.96        4.47      7.98 o
 -10   3   6       11.09       14.58      4.81 o
  -9   3   6        7.10        8.97      4.77 o
  -8   3   6       24.98       31.76      8.11 o
  -7   3   6       29.29       32.83      3.88 o
  -6   3   6       20.07       20.58      3.24 o
  -5   3   6       27.78       30.73      2.98 o
  -4   3   6       36.79       39.16      3.66 o
  -3   3   6      577.38      583.65      7.05 o
  -2   3   6      584.55      581.05     19.94 o
  -1   3   6        6.57        5.55      0.79 o
   0   3   6        9.01        9.42      1.29 o
   1   3   6      102.81      114.08      2.51 o
   2   3   6     1874.69     1952.01     11.47 o
   3   3   6      115.03      128.66      2.76 o
   4   3   6      240.90      261.27      4.45 o
   5   3   6       91.75      106.73      3.21 o
   6   3   6        0.21        0.64      1.22 o
   7   3   6      218.33      216.28      4.82 o
   8   3   6      105.50       94.31      4.10 o
   9   3   6      398.01      394.54      6.91 o
  10   3   6        0.66        0.27      2.87 o
  11   3   6        0.70        2.50      7.23 o
  12   3   6        1.16        8.78      8.44 o
  -9   4   6       17.20       16.60      5.02 o
  -8   4   6       76.08       93.70      7.25 o
  -7   4   6        0.25       -0.18      3.33 o
  -6   4   6        5.69        8.05      3.03 o
  -5   4   6        4.01        3.20      2.32 o
  -4   4   6        3.53        2.89      2.12 o
  -3   4   6      685.28      709.00      9.20 o
  -2   4   6      823.42      841.05      8.91 o
  -1   4   6      245.97      281.00      9.24 o
   0   4   6       51.89       48.16      2.79 o
   1   4   6      175.81      165.05      4.01 o
   2   4   6      250.84      243.95      3.65 o
   3   4   6      490.02      556.45      5.74 o
   4   4   6      900.62     1031.10      9.29 o
   5   4   6      212.19      226.69      4.74 o
   6   4   6       55.38       59.34      2.45 o
   7   4   6       19.92       20.39      2.03 o
   8   4   6      188.79      184.89      5.99 o
   9   4   6      141.95      146.14      4.06 o
  10   4   6       15.34       15.73      3.38 o
  11   4   6       56.16       64.08      9.18 o
  12   4   6        0.00        4.70      6.67 o
  -8   5   6       79.57       84.26      7.21 o
  -7   5   6        1.87        4.83      7.42 o
  -6   5   6        5.50        7.94      3.53 o
  -5   5   6       11.93        9.01      2.98 o
  -4   5   6       11.67       10.98      2.48 o
  -3   5   6        5.13        8.38      2.40 o
  -2   5   6      296.49      304.77      6.63 o
  -1   5   6      109.10      123.02      4.89 o
   0   5   6        4.23        7.31      2.25 o
   1   5   6        1.18       -0.72      1.48 o
   2   5   6      532.57      562.00      6.75 o
   3   5   6       82.19       83.03      3.10 o
   4   5   6     1090.14     1152.69     10.38 o
   5   5   6      120.28      126.41      3.71 o
   6   5   6       99.05      106.81      3.59 o
   7   5   6        0.62        0.67      1.82 o
   8   5   6     1672.33     1695.97     21.96 o
   9   5   6        7.96        5.95      2.26 o
  10   5   6       30.70       12.78      7.84 o
  11   5   6       11.80       17.34      7.62 o
  12   5   6        5.86        3.11      8.23 o
  -7   6   6       16.09       23.83      5.28 o
  -6   6   6        1.10        6.24      6.13 o
  -5   6   6       16.05       12.36      3.68 o
  -4   6   6        0.40       -0.76      2.74 o
  -3   6   6        1.63        2.65      2.45 o
  -2   6   6       20.93       21.28      2.85 o
  -1   6   6      287.31      322.32      7.78 o
   0   6   6       19.97       24.18      3.41 o
   1   6   6       24.80       24.64      2.71 o
   2   6   6       25.49       21.81      2.15 o
   3   6   6     1502.53     1598.70     18.16 o
   4   6   6       19.60       21.05      2.36 o
   5   6   6       82.24       75.89      2.79 o
   6   6   6        2.55        4.06      1.61 o
   7   6   6       32.27       35.62      2.97 o
   8   6   6       81.90       79.66      4.28 o
   9   6   6      235.55      240.47      7.75 o
  10   6   6       74.62       74.48      9.80 o
  11   6   6        1.27        4.99      7.27 o
  12   6   6       30.11       33.63      8.95 o
  -7   7   6        3.35        3.26      4.80 o
  -6   7   6        5.00        1.95      4.80 o
  -5   7   6        7.83        8.49      6.97 o
  -4   7   6        0.89       -1.00      3.42 o
  -3   7   6       24.05       27.98      3.51 o
  -2   7   6        2.80        1.44      2.61 o
  -1   7   6        3.19        3.15      3.75 o
   0   7   6        9.56        8.71      2.59 o
   1   7   6        0.01        0.26      2.13 o
   2   7   6      101.70      110.35      4.26 o
   3   7   6      150.65      156.56      4.36 o
   4   7   6      274.97      310.72      6.11 o
   5   7   6       35.99       44.87      3.58 o
   6   7   6        9.85        9.54      1.91 o
   7   7   6        1.93        4.22      2.19 o
   8   7   6       29.76       23.53      2.86 o
   9   7   6      189.61      169.46      5.98 o
  10   7   6      104.32       96.01      9.63 o
  11   7   6        0.45        1.91      6.28 o
  12   7   6        1.52       -2.50      6.84 o
  -6   8   6        0.03        7.05      4.66 o
  -5   8   6        1.11        1.38      4.24 o
  -4   8   6       15.90        8.84      5.83 o
  -3   8   6        8.78        8.05      3.42 o
  -2   8   6       13.51       16.10      6.00 o
  -1   8   6        3.06        3.07      4.22 o
   0   8   6       53.18       48.67      4.11 o
   1   8   6       13.10       15.40      2.79 o
   2   8   6      214.31      220.11     11.05 o
   3   8   6        4.63        4.69      2.31 o
   4   8   6      924.50      897.54     10.72 o
   5   8   6        9.94       10.87      3.62 o
   6   8   6       32.48       29.95      3.51 o
   7   8   6       89.58       81.37      4.28 o
   8   8   6       62.05       55.68      7.46 o
   9   8   6        2.75        0.73      1.80 o
  10   8   6        1.98        3.65      6.43 o
  11   8   6        7.26        2.23      5.79 o
  12   8   6       16.65       14.70      8.17 o
  -4   9   6        0.00        2.93      4.23 o
  -3   9   6        0.04       -1.03      4.08 o
  -2   9   6        3.53        1.23      4.55 o
  -1   9   6       49.73       52.43      6.28 o
   0   9   6        8.23       -1.42      4.87 o
   1   9   6        4.44        2.17      2.89 o
   2   9   6        9.21       13.19      3.06 o
   3   9   6       30.82       31.10      2.97 o
   4   9   6        0.39        0.03      2.34 o
   5   9   6      264.51      251.74      7.73 o
   6   9   6      327.11      321.58      8.88 o
   7   9   6       28.67       22.54      6.18 o
   8   9   6       72.59       71.19      4.30 o
   9   9   6        0.00       -2.60      6.10 o
  10   9   6        0.09       -6.16      6.16 o
  11   9   6        0.04       -1.16      7.21 o
  12   9   6        8.43        4.12      7.33 o
  -3  10   6        0.09       -2.00      4.48 o
  -2  10   6        3.02        2.99      3.63 o
  -1  10   6       20.62       24.04      5.41 o
   0  10   6       31.74       22.48      5.66 o
   1  10   6        7.49        6.37      3.32 o
   2  10   6      155.31      163.79      6.40 o
   3  10   6        0.12        1.88      3.24 o
   4  10   6      112.53      109.86      4.54 o
   5  10   6      135.00      126.48      9.00 o
   6  10   6       38.99       39.86      7.41 o
   7  10   6      190.76      201.13     12.21 o
   8  10   6       55.70       50.25      7.56 o
   9  10   6        9.58        7.55      3.35 o
  10  10   6        0.89       -2.12      6.80 o
  11  10   6        0.80       -6.27      6.27 o
  12  10   6        0.13       -3.58      7.72 o
  -2  11   6        1.13        1.24      6.16 o
  -1  11   6        0.15       -0.37      3.83 o
   0  11   6       11.24       13.30      4.29 o
   1  11   6        0.00        0.36      4.16 o
   2  11   6      138.17      132.83      8.38 o
   3  11   6        5.04        2.22      4.61 o
   4  11   6        6.98        5.62      2.80 o
   5  11   6        0.00       -0.26      5.83 o
   6  11   6        2.50        5.46      6.71 o
   7  11   6       73.87       76.66      9.19 o
   8  11   6        2.94        3.69      4.03 o
   9  11   6        1.88        1.75      3.35 o
  10  11   6        0.84       -1.24      5.74 o
  11  11   6        0.56        3.22      7.46 o
   0  12   6        4.82        1.71      7.42 o
   1  12   6        0.45        4.63      6.86 o
   2  12   6        0.01        2.55      3.71 o
   3  12   6       46.69       50.62      7.52 o
   4  12   6       73.35       67.50      4.56 o
   5  12   6       11.55        9.79      8.07 o
   6  12   6        1.13       -2.64      4.39 o
   7  12   6        1.86       -0.80      3.91 o
   8  12   6       13.08       10.85      4.37 o
   9  12   6        0.29        1.18      3.71 o
  10  12   6        4.34        2.93      6.28 o
  11  12   6        0.31        4.62      7.30 o
   3  13   6        9.97        9.64      6.61 o
   4  13   6        1.91        3.16      4.63 o
   5  13   6        5.80        3.36      4.49 o
   6  13   6        4.59        6.65      4.30 o
   7  13   6        6.32        5.90      4.95 o
   8  13   6        2.46        0.78      4.59 o
   9  13   6        3.38        5.80      6.29 o
  -9 -10   7        0.07        0.67      7.28 o
  -8 -10   7        2.19        0.65      4.16 o
  -7 -10   7       16.11       17.98      6.98 o
  -6 -10   7        2.27       -4.47      6.21 o
  -5 -10   7        3.26       -6.17      6.17 o
  -4 -10   7       13.55       14.12      6.97 o
  -3 -10   7        0.65       -6.44      6.44 o
  -2 -10   7        1.96       -2.46      7.26 o
 -10  -9   7        1.24        0.10      6.48 o
  -9  -9   7        7.91       10.37      3.69 o
  -8  -9   7       23.03       30.44      4.78 o
  -7  -9   7        5.81       11.34      5.39 o
  -6  -9   7       27.68       32.36      7.66 o
  -5  -9   7       41.39       43.59      7.58 o
  -4  -9   7       10.15        6.59      5.96 o
  -3  -9   7       15.93       11.71      5.94 o
  -2  -9   7        5.92        7.42      7.43 o
  -1  -9   7        9.98       10.07      6.96 o
   0  -9   7        2.06        3.34      7.64 o
 -11  -8   7        0.66       -3.47      5.81 o
 -10  -8   7        0.89        2.63      3.91 o
  -9  -8   7       23.99       23.61      3.27 o
  -8  -8   7        2.06        1.47      2.52 o
  -7  -8   7        2.17        1.50      2.25 o
  -6  -8   7        3.57        1.99      5.09 o
  -5  -8   7        1.85       -0.61      6.31 o
  -4  -8   7      132.79      149.52     11.24 o
  -3  -8   7        0.18       -2.32      6.73 o
  -2  -8   7       62.25       80.50      8.91 o
  -1  -8   7       15.02       15.01      7.19 o
   0  -8   7        3.06        6.82      6.09 o
   1  -8   7        0.08        7.16      5.64 o
   2  -8   7        4.47        2.41      5.97 o
 -12  -7   7        0.38        3.83      6.68 o
 -11  -7   7        3.57        5.38      5.93 o
 -10  -7   7        6.00        5.62      4.02 o
  -9  -7   7        0.13        0.08      2.79 o
  -8  -7   7       11.15        9.11      2.41 o
  -7  -7   7       92.92       91.96      3.94 o
  -6  -7   7       70.55       78.54      3.78 o
  -5  -7   7      130.52      128.02      7.60 o
  -4  -7   7        1.36        2.37      5.75 o
  -3  -7   7      353.43      375.47     15.30 o
  -2  -7   7      120.62      109.96     10.54 o
  -1  -7   7       48.88       42.46      8.10 o
   0  -7   7        0.59       -0.09      6.49 o
   1  -7   7        3.86        4.48      6.07 o
   2  -7   7        5.72        5.18      6.43 o
   3  -7   7       32.30       40.63      8.21 o
 -12  -6   7        0.05       -1.40      5.90 o
 -11  -6   7        0.60        1.69      5.78 o
 -10  -6   7        0.75        0.85      5.36 o
  -9  -6   7        1.58        1.15      2.45 o
  -8  -6   7       58.11       64.41      3.28 o
  -7  -6   7       10.98        7.68      2.14 o
  -6  -6   7       20.36       26.69      2.56 o
  -5  -6   7       34.31       38.05      2.58 o
  -4  -6   7        3.34        1.78      2.05 o
  -3  -6   7       24.32       22.34      6.55 o
  -2  -6   7        2.33       -3.19      6.60 o
  -1  -6   7      191.48      180.82     12.48 o
   0  -6   7       31.81       27.95      7.06 o
   1  -6   7        0.04        0.07      1.08 o
   2  -6   7       29.73       24.41      6.55 o
   3  -6   7        0.06       -2.73      6.36 o
   4  -6   7        0.18       -0.05      5.75 o
   5  -6   7       30.36       25.39      7.48 o
 -12  -5   7        3.08        1.50      5.89 o
 -11  -5   7        0.01        2.19      5.52 o
 -10  -5   7        2.63        2.50      5.60 o
  -9  -5   7        0.35       -0.16      2.44 o
  -8  -5   7       20.43       17.88      2.22 o
  -7  -5   7        0.01       -0.67      1.88 o
  -6  -5   7       67.53       67.47      3.29 o
  -5  -5   7       24.13       25.51      2.33 o
  -4  -5   7       45.49       46.73      2.49 o
  -3  -5   7       13.28       18.77      1.47 o
  -2  -5   7       22.23       22.84      5.96 o
  -1  -5   7       20.57       16.94      5.74 o
   0  -5   7       10.21       11.36      1.06 o
   1  -5   7       80.29       73.12      3.13 o
   2  -5   7      312.91      296.95      7.07 o
   3  -5   7       18.32       13.31      2.84 o
   4  -5   7        7.70        9.80      6.75 o
   5  -5   7        2.95        2.73      6.02 o
   6  -5   7        4.78        7.05      6.49 o
 -12  -4   7        0.39        1.15      5.78 o
 -11  -4   7       10.40        2.67      5.68 o
 -10  -4   7       19.11       21.03      5.97 o
  -9  -4   7        1.90        3.87      2.26 o
  -8  -4   7       99.05      100.91      4.14 o
  -7  -4   7        0.72        0.58      1.70 o
  -6  -4   7       64.59       69.69      2.84 o
  -5  -4   7       66.11       68.08      3.09 o
  -4  -4   7        4.30        6.20      1.88 o
  -3  -4   7      272.89      287.04      4.96 o
  -2  -4   7        3.16        5.26      1.38 o
  -1  -4   7       20.61       17.91      1.52 o
   0  -4   7       88.21       87.17      4.01 o
   1  -4   7       28.64       29.90      3.59 o
   2  -4   7        8.03        7.73      2.77 o
   3  -4   7      464.59      441.80     22.49 o
   4  -4   7       12.63        6.31      3.15 o
   5  -4   7        4.83        4.75      5.99 o
   6  -4   7        3.27        4.58      6.00 o
   7  -4   7       11.13       25.16      6.83 o
 -12  -3   7        2.13        1.58      5.63 o
 -11  -3   7        8.99        7.67      5.36 o
 -10  -3   7       15.21       15.63      5.40 o
  -9  -3   7        4.92        3.72      2.10 o
  -8  -3   7      118.45      116.63      4.68 o
  -7  -3   7       72.77       69.73      3.34 o
  -6  -3   7        0.17        0.57      1.61 o
  -5  -3   7       70.59       69.30      3.02 o
  -4  -3   7        3.60        2.84      1.70 o
  -3  -3   7       78.10       84.77      3.13 o
  -2  -3   7        1.66        1.67      1.51 o
  -1  -3   7      191.48      188.85      3.46 o
   0  -3   7        0.98        0.45      1.43 o
   1  -3   7       55.70       57.25      2.60 o
   2  -3   7      312.79      325.42     10.02 o
   3  -3   7        5.19        5.67      2.85 o
   4  -3   7       95.07       77.30      4.84 o
   5  -3   7        5.34        3.13      3.36 o
   6  -3   7        5.02        6.65      6.24 o
   7  -3   7        0.00        4.29      5.49 o
   8  -3   7        0.62       -1.20      5.76 o
 -12  -2   7        0.38        0.14      4.19 o
 -11  -2   7        7.19        6.51      5.50 o
 -10  -2   7       12.03       10.42      4.70 o
  -9  -2   7        5.80        4.99      2.35 o
  -8  -2   7      128.08      121.99      4.37 o
  -7  -2   7        0.40       -0.73      1.99 o
  -6  -2   7      104.75       96.21      3.53 o
  -5  -2   7       51.82       51.93      2.43 o
  -4  -2   7       15.47       17.58      2.11 o
  -3  -2   7       61.17       59.11      2.76 o
  -2  -2   7      197.34      214.51      3.66 o
  -1  -2   7      231.72      230.52      5.90 o
   0  -2   7        0.52        1.28      1.30 o
   1  -2   7       53.54       56.42      2.72 o
   2  -2   7      420.19      405.06      5.92 o
   3  -2   7      904.11      885.87     10.34 o
   4  -2   7        0.59        0.88      2.58 o
   5  -2   7       97.42      106.51      5.40 o
   6  -2   7       45.76       37.82      6.90 o
   7  -2   7        5.10        4.33      5.15 o
   8  -2   7        0.83        6.03      6.28 o
 -11  -1   7        0.32       -0.29      4.11 o
 -10  -1   7        0.09       -2.62      3.87 o
  -9  -1   7       20.79       23.43      2.75 o
  -8  -1   7        0.01        0.44      2.08 o
  -7  -1   7        0.25       -1.72      2.00 o
  -6  -1   7      226.41      214.78      4.87 o
  -5  -1   7       37.83       43.91      2.73 o
  -4  -1   7      174.65      146.37      4.55 o
  -3  -1   7       77.28       70.84      2.96 o
  -2  -1   7      148.29      155.52      3.28 o
  -1  -1   7        2.04        0.86      1.39 o
   0  -1   7      272.01      268.56      3.98 o
   1  -1   7      438.18      488.67      6.15 o
   2  -1   7        1.69        1.06      1.69 o
   3  -1   7      134.92      140.16      3.80 o
   4  -1   7       57.50       59.88      3.05 o
   5  -1   7       15.50       14.30      2.86 o
   6  -1   7        1.65        4.11      3.33 o
   7  -1   7       30.53       27.14      4.95 o
   8  -1   7       14.03       13.89      4.40 o
   9  -1   7        0.47       -1.49      5.06 o
 -11   0   7        0.83        0.50      4.22 o
 -10   0   7        8.99        7.36      3.69 o
  -9   0   7       20.25       21.74      2.32 o
  -8   0   7        5.89        5.72      1.94 o
  -7   0   7       30.44       30.15      2.21 o
  -6   0   7      163.97      165.09      4.41 o
  -5   0   7     1171.36     1166.90      9.80 o
  -4   0   7     5116.17     5149.53     18.63 o
  -3   0   7      110.71      111.14      3.51 o
  -2   0   7     2983.16     3025.93     13.61 o
  -1   0   7      192.28      183.74      3.77 o
   0   0   7      173.61      168.57      3.16 o
   1   0   7       70.99       72.84      3.33 o
   2   0   7      965.66     1049.22      8.59 o
   3   0   7       35.67       38.82      2.06 o
   4   0   7      184.04      201.59      4.18 o
   5   0   7        8.99        5.67      2.01 o
   6   0   7        0.56        1.54      2.50 o
   7   0   7       25.70       20.70      6.18 o
   8   0   7        3.69        3.58      3.96 o
   9   0   7        7.15        2.76      3.92 o
  10   0   7       20.93       22.64      4.93 o
 -11   1   7       15.17       24.10      7.70 o
 -10   1   7        3.62        3.16      3.49 o
  -9   1   7       59.73       53.19      5.22 o
  -8   1   7       26.42       27.04      2.39 o
  -7   1   7      223.15      241.41      4.65 o
  -6   1   7       32.54       28.38      2.00 o
  -5   1   7       66.03       70.91      3.01 o
  -4   1   7       31.67       27.89      3.17 o
  -3   1   7     4360.35     4423.79     26.70 o
  -2   1   7        6.54        5.07      0.94 o
  -1   1   7      606.44      625.11      7.10 o
   0   1   7      279.74      295.51      5.61 o
   1   1   7      259.74      256.06      3.45 o
   2   1   7       70.17       60.14      2.13 o
   3   1   7      108.19      131.64      3.01 o
   4   1   7      216.12      236.60      4.10 o
   5   1   7      120.12      115.84      3.28 o
   6   1   7      435.99      443.81      7.87 o
   7   1   7        1.83        0.16      2.47 o
   8   1   7        0.61        1.32      2.78 o
   9   1   7        0.10        0.31      3.74 o
  10   1   7        2.62        0.84      3.59 o
 -10   2   7        0.83        0.54      3.67 o
  -9   2   7        2.81        2.13      3.34 o
  -8   2   7       40.01       41.81      3.71 o
  -7   2   7       30.80       31.93      2.72 o
  -6   2   7       17.63       15.77      2.20 o
  -5   2   7        0.18       -0.33      1.38 o
  -4   2   7      609.96      603.93     19.88 o
  -3   2   7     1744.14     1686.54     16.04 o
  -2   2   7     1321.14     1297.77     19.37 o
  -1   2   7        1.10        0.35      3.58 o
   0   2   7       98.29       92.79      1.99 o
   1   2   7       15.08       15.88      1.44 o
   2   2   7      421.50      466.93      4.85 o
   3   2   7      419.38      422.72      6.94 o
   4   2   7       16.19       17.72      1.58 o
   5   2   7        1.57        2.44      1.49 o
   6   2   7       53.15       48.56      3.06 o
   7   2   7       67.67       76.02      3.78 o
   8   2   7       65.09       56.66      3.75 o
   9   2   7       28.58       25.51      3.06 o
  10   2   7       18.44       17.89      3.84 o
  11   2   7        0.14        2.79      7.74 o
 -10   3   7        5.11        3.89      4.55 o
  -9   3   7        7.28        6.38      6.45 o
  -8   3   7        7.87        6.40      6.46 o
  -7   3   7        2.85       -1.36      2.77 o
  -6   3   7        0.50       -1.38      3.38 o
  -5   3   7       41.02       44.63      3.56 o
  -4   3   7        4.20        2.75      1.68 o
  -3   3   7       17.25       21.03      3.90 o
  -2   3   7     1140.01     1099.36     18.63 o
  -1   3   7       11.92       14.91      3.67 o
   0   3   7       95.59       92.82     18.31 o
   1   3   7      556.84      553.54      5.52 o
   2   3   7      198.58      201.78      4.46 o
   3   3   7      710.83      689.94      5.98 o
   4   3   7      273.30      312.35      4.77 o
   5   3   7       94.54      102.38      3.10 o
   6   3   7       50.89       46.18      2.23 o
   7   3   7       39.49       42.59      3.22 o
   8   3   7      529.31      553.36     11.12 o
   9   3   7       23.73       26.81      2.81 o
  10   3   7        0.45        1.96      3.15 o
  11   3   7        2.04       -0.92      6.38 o
  -9   4   7        0.35       -1.21      4.52 o
  -8   4   7        0.00       -1.12      6.50 o
  -7   4   7        1.37        0.88      6.61 o
  -6   4   7        0.41        0.79      2.55 o
  -5   4   7       41.24       38.36      3.25 o
  -4   4   7      131.01      135.48      4.60 o
  -3   4   7       47.18       41.21      2.59 o
  -2   4   7      560.09      537.29      7.70 o
  -1   4   7      560.80      536.67     12.58 o
   0   4   7       50.00       41.21      2.53 o
   1   4   7      101.42      106.25      3.41 o
   2   4   7      138.16      139.94      2.97 o
   3   4   7     1535.46     1629.31     13.26 o
   4   4   7        6.87        6.86      1.77 o
   5   4   7       11.01        7.67      1.56 o
   6   4   7        4.97        7.02      1.45 o
   7   4   7       84.60       92.64      3.56 o
   8   4   7      303.06      293.12      6.52 o
   9   4   7       40.43       41.26      4.16 o
  10   4   7        5.01        5.77      2.93 o
  11   4   7        5.84        3.50      6.94 o
  12   4   7        0.30       -4.63      7.04 o
  -8   5   7        3.26       -0.18      4.80 o
  -7   5   7        1.54       -1.05      6.92 o
  -6   5   7       45.04       44.02      4.23 o
  -5   5   7       10.49       10.77      2.95 o
  -4   5   7      126.82      126.04      5.02 o
  -3   5   7       50.52       48.94      3.27 o
  -2   5   7      431.08      437.71      6.40 o
  -1   5   7      293.13      327.28      7.75 o
   0   5   7        3.74        2.93      1.49 o
   1   5   7       14.61       14.39      1.81 o
   2   5   7      496.23      540.41      8.86 o
   3   5   7        1.22        0.42      1.38 o
   4   5   7        9.93       13.15      1.75 o
   5   5   7      152.17      143.65      4.16 o
   6   5   7      146.62      148.56      4.40 o
   7   5   7        3.31        4.09      2.19 o
   8   5   7      291.00      282.68      7.39 o
   9   5   7        0.00       -1.19      2.51 o
  10   5   7      162.27      163.80     12.78 o
  11   5   7       26.22       30.70      8.89 o
  12   5   7        1.58       -0.52      7.48 o
  -7   6   7       37.20       35.24      7.37 o
  -6   6   7        7.24       15.24      6.49 o
  -5   6   7        0.22       -0.57      3.08 o
  -4   6   7        8.48       10.03      2.83 o
  -3   6   7       40.17       46.04      3.71 o
  -2   6   7        8.12        9.56      2.40 o
  -1   6   7      119.35      121.90      5.32 o
   0   6   7      379.86      394.93      8.81 o
   1   6   7        6.42       10.55      1.85 o
   2   6   7        0.28        3.01      1.80 o
   3   6   7        1.57        2.69      1.79 o
   4   6   7        0.46        0.48      1.42 o
   5   6   7      466.80      487.59      6.40 o
   6   6   7       31.68       33.90      2.25 o
   7   6   7        1.03        2.55      2.18 o
   8   6   7       28.04       34.90      6.91 o
   9   6   7       27.19       29.26      2.99 o
  10   6   7        1.98       -1.48      7.35 o
  11   6   7        5.27        5.98      6.81 o
  12   6   7        0.54       -7.32      7.77 o
  -6   7   7       14.56       13.31      7.74 o
  -5   7   7        8.07        8.04      6.59 o
  -4   7   7        0.18        0.42      3.30 o
  -3   7   7      100.66      102.06      5.27 o
  -2   7   7       42.49       48.75      3.69 o
  -1   7   7       10.83       11.81      2.82 o
   0   7   7        9.61        9.03      2.61 o
   1   7   7        3.79        5.27      2.07 o
   2   7   7      269.04      255.50      8.57 o
   3   7   7      222.62      243.25      5.44 o
   4   7   7       69.75       66.93      3.45 o
   5   7   7        3.55        4.88      1.85 o
   6   7   7       23.76       22.47      2.33 o
   7   7   7       80.74       81.75      5.22 o
   8   7   7      372.16      378.65      8.13 o
   9   7   7       65.31       65.73      3.69 o
  10   7   7        5.07        4.87      5.60 o
  11   7   7       27.87       22.14      7.88 o
  12   7   7       15.75       11.67      7.98 o
  -5   8   7        0.21       -0.64      5.52 o
  -4   8   7       16.68       12.34      5.83 o
  -3   8   7       21.23       17.13      3.53 o
  -2   8   7       41.18       38.51      3.90 o
  -1   8   7        2.62        2.63      4.12 o
   0   8   7        8.46        6.42      2.91 o
   1   8   7       15.67       12.60      3.22 o
   2   8   7       18.29       17.97      2.66 o
   3   8   7       62.08       65.02      3.63 o
   4   8   7      179.88      178.39      5.29 o
   5   8   7      375.57      381.92      8.96 o
   6   8   7       38.26       31.87      3.37 o
   7   8   7        0.95       -0.82      3.76 o
   8   8   7        2.41        0.22      2.20 o
   9   8   7        1.63        2.43      2.60 o
  10   8   7        0.09        0.61      7.21 o
  11   8   7        1.26       -2.88      7.26 o
  12   8   7        0.41        0.68      7.18 o
  -4   9   7        0.46       -0.92      4.18 o
  -3   9   7        0.08        0.67      4.84 o
  -2   9   7        6.49        7.26      4.51 o
  -1   9   7        8.63        3.86      4.53 o
   0   9   7        6.02        2.12      5.12 o
   1   9   7       70.28       72.64      4.86 o
   2   9   7      110.33      111.28      4.36 o
   3   9   7      133.60      134.67      4.79 o
   4   9   7       94.72       86.16      4.21 o
   5   9   7        0.50        0.62      3.39 o
   6   9   7       19.77       17.86      6.31 o
   7   9   7       45.07       37.87      3.75 o
   8   9   7       20.27       16.45      3.03 o
   9   9   7        0.32       -6.77      6.77 o
  10   9   7        5.56        6.12      6.47 o
  11   9   7        0.06       -0.92      5.82 o
  12   9   7        0.19       -1.88      7.03 o
  -3  10   7        0.54       -0.59      4.28 o
  -2  10   7        0.10        1.11      4.94 o
  -1  10   7       33.35       38.20      6.65 o
   0  10   7        8.68        8.76      5.39 o
   1  10   7        1.84        1.35      5.30 o
   2  10   7      328.11      347.76     12.87 o
   3  10   7        3.70        3.95      2.59 o
   4  10   7        9.77        9.98      3.68 o
   5  10   7       13.99       11.07      5.64 o
   6  10   7      219.03      213.13     12.03 o
   7  10   7        6.91        2.37      5.77 o
   8  10   7       86.48       76.99      4.87 o
   9  10   7        1.09       -0.32      5.15 o
  10  10   7       12.91       16.28      7.33 o
  11  10   7        4.53        9.36      6.95 o
  12  10   7       27.43       46.24      8.68 o
  -2  11   7        0.01        2.32      4.18 o
  -1  11   7        2.12        0.26      4.18 o
   0  11   7        1.08       -2.85      5.25 o
   1  11   7       14.74        6.26      4.98 o
   2  11   7        0.04        2.11      5.10 o
   3  11   7       22.15       23.04      6.02 o
   4  11   7        1.84       -0.30      3.28 o
   5  11   7        2.03        2.86      5.20 o
   6  11   7        2.81        6.23      5.21 o
   7  11   7       13.41       19.60      6.52 o
   8  11   7       65.01       57.63      8.70 o
   9  11   7        0.58        3.55      6.28 o
  10  11   7        0.23       -2.62      6.63 o
  11  11   7        1.53       -6.15      6.15 o
   0  12   7        3.32        7.51      7.95 o
   1  12   7        2.10        0.79      3.70 o
   2  12   7       12.67       17.94      5.60 o
   3  12   7       37.02       37.99      4.62 o
   4  12   7        3.62        3.46      3.66 o
   5  12   7        9.91        5.14      5.71 o
   6  12   7       17.21       11.78      6.58 o
   7  12   7        8.05       11.97      6.04 o
   8  12   7       63.29       56.34      5.60 o
   9  12   7        1.26       -3.12      6.39 o
  10  12   7        0.76        7.21      7.43 o
   3  13   7        2.64        2.18      4.33 o
   4  13   7        0.84       -0.42      4.36 o
   5  13   7        0.12        2.12      4.10 o
   6  13   7        6.79        1.43      4.32 o
   7  13   7       30.85       41.17      5.94 o
   8  13   7       17.44       23.78      5.21 o
   9  13   7       15.35       16.13      7.90 o
  -8 -10   8        4.39       11.60      5.54 o
  -7 -10   8        1.61        0.57      5.57 o
  -6 -10   8       25.47       27.05      7.17 o
  -5 -10   8        0.50       -1.78      6.64 o
  -4 -10   8        2.85       -0.05      6.66 o
 -10  -9   8        0.02       -4.52      5.84 o
  -9  -9   8        8.69        2.60      6.29 o
  -8  -9   8       13.73       24.29      9.50 o
  -7  -9   8        1.21        2.75      5.85 o
  -6  -9   8       13.86       14.52      6.36 o
  -5  -9   8       21.99       22.79      8.26 o
  -4  -9   8        7.08        7.57      6.83 o
  -3  -9   8        0.66        1.14      6.88 o
  -2  -9   8        0.01        4.19      5.84 o
  -1  -9   8        0.19        4.31      5.70 o
 -11  -8   8        0.39        2.16      6.92 o
 -10  -8   8        4.66        7.01      6.31 o
  -9  -8   8        7.27        7.65      3.77 o
  -8  -8   8        1.32        2.20      4.71 o
  -7  -8   8       11.28        6.98      5.05 o
  -6  -8   8        0.08       -1.47      5.67 o
  -5  -8   8        0.64        1.59      5.91 o
  -4  -8   8      254.16      268.14     14.57 o
  -3  -8   8       34.43       47.74      8.18 o
  -2  -8   8        4.12        7.39      7.34 o
  -1  -8   8        1.11       -3.18      6.65 o
   0  -8   8        4.31        5.12      7.21 o
   1  -8   8        0.04        2.72      7.05 o
 -11  -7   8        0.47        0.34      4.05 o
 -10  -7   8        6.32        2.89      3.80 o
  -9  -7   8      107.89      105.58      4.84 o
  -8  -7   8       10.85       12.71      2.94 o
  -7  -7   8        7.26        4.55      2.72 o
  -6  -7   8       21.35       23.01      2.78 o
  -5  -7   8        0.54        1.12      2.02 o
  -4  -7   8        0.50        4.94      5.90 o
  -3  -7   8      122.19      130.47     10.65 o
  -2  -7   8       43.08       46.81      8.76 o
  -1  -7   8       24.68       24.50      7.12 o
   0  -7   8        0.11       -2.08      6.63 o
   1  -7   8        0.46       -1.50      6.93 o
   2  -7   8        4.92        4.62      6.72 o
   3  -7   8       30.51       33.80      8.66 o
 -12  -6   8        3.18       -0.84      4.54 o
 -11  -6   8        0.23       -0.59      4.10 o
 -10  -6   8        2.79        2.44      4.00 o
  -9  -6   8      115.50      122.32      5.74 o
  -8  -6   8        2.36        0.25      2.21 o
  -7  -6   8       29.48       30.17      2.74 o
  -6  -6   8       31.97       29.52      3.19 o
  -5  -6   8        6.27        6.06      2.15 o
  -4  -6   8        0.26        2.29      2.20 o
  -3  -6   8       13.68       15.69      5.64 o
  -2  -6   8       17.12       24.27      7.04 o
  -1  -6   8       15.45       15.99      6.88 o
   0  -6   8        4.00        2.32      6.77 o
   1  -6   8       17.02       16.21      6.07 o
   2  -6   8       13.56       11.40      6.80 o
   3  -6   8        7.09       10.02      6.09 o
   4  -6   8        0.21       -5.98      7.28 o
 -12  -5   8        1.69       -2.62      4.68 o
 -11  -5   8        0.09       -4.01      4.01 o
 -10  -5   8       20.24       20.86      4.19 o
  -9  -5   8        6.91        7.59      3.93 o
  -8  -5   8       29.87       29.27      2.73 o
  -7  -5   8        0.41        1.13      2.11 o
  -6  -5   8       88.77       92.60      3.82 o
  -5  -5   8       30.98       34.13      2.77 o
  -4  -5   8       73.53       71.59      3.49 o
  -3  -5   8      140.35      140.88      5.24 o
  -2  -5   8        0.27       -1.84      4.27 o
  -1  -5   8       39.92       34.91      7.21 o
   0  -5   8       44.62       46.73      4.38 o
   1  -5   8       15.90       10.52      1.84 o
   2  -5   8        0.81       -0.32      2.25 o
   3  -5   8       41.46       49.60      8.25 o
   4  -5   8        0.02        5.45      5.91 o
   5  -5   8        0.17       -0.99      6.73 o
 -12  -4   8        0.14       -3.33      4.46 o
 -11  -4   8       29.03       28.94      4.96 o
 -10  -4   8       24.32       24.39      4.44 o
  -9  -4   8        3.08        2.33      2.39 o
  -8  -4   8       75.21       80.71      3.96 o
  -7  -4   8        9.32        7.50      2.00 o
  -6  -4   8       44.42       44.10      2.61 o
  -5  -4   8        2.78        2.78      1.94 o
  -4  -4   8      268.36      268.65      5.50 o
  -3  -4   8      262.60      272.92      5.22 o
  -2  -4   8      186.48      179.21      6.11 o
  -1  -4   8      397.96      374.32     33.74 o
   0  -4   8        0.40        0.78      1.50 o
   1  -4   8       16.44       14.86      2.53 o
   2  -4   8      410.41      423.78     51.41 o
   3  -4   8      125.98       97.60      5.02 o
   4  -4   8       54.25       49.64      5.00 o
   5  -4   8       68.39       78.66      9.54 o
   6  -4   8        0.15       -6.90      6.90 o
 -12  -3   8        3.94        2.48      4.53 o
 -11  -3   8        0.49        1.03      3.96 o
 -10  -3   8       33.08       32.88      4.91 o
  -9  -3   8        9.22        4.92      2.30 o
  -8  -3   8       97.75       93.46      4.13 o
  -7  -3   8        8.62        7.89      2.31 o
  -6  -3   8       37.16       34.38      2.29 o
  -5  -3   8        1.21        1.39      1.91 o
  -4  -3   8       40.85       51.80      2.91 o
  -3  -3   8        0.06        0.02      1.91 o
  -2  -3   8       25.63       29.95      1.91 o
  -1  -3   8        8.70        8.17      1.39 o
   0  -3   8       16.02       16.24      1.74 o
   1  -3   8      125.20      127.06     10.19 o
   2  -3   8      839.80      801.72     11.50 o
   3  -3   8        1.56        2.95      2.76 o
   4  -3   8      233.37      191.23      9.26 o
   5  -3   8       55.68       45.37      7.20 o
   6  -3   8        0.57       -5.23      5.23 o
   7  -3   8       12.77       24.79      7.67 o
 -11  -2   8        4.87        5.94      4.04 o
 -10  -2   8        0.58       -1.06      3.90 o
  -9  -2   8        0.07       -0.56      2.33 o
  -8  -2   8       40.84       34.27      3.11 o
  -7  -2   8        0.02        0.47      2.10 o
  -6  -2   8       25.06       18.82      2.39 o
  -5  -2   8       22.89       26.80      2.10 o
  -4  -2   8       25.34       24.46      2.37 o
  -3  -2   8      198.06      205.79      4.77 o
  -2  -2   8       18.08       16.08      1.72 o
  -1  -2   8     2092.14     2106.55     12.60 o
   0  -2   8        2.62        4.00      1.35 o
   1  -2   8       39.54       37.14      2.53 o
   2  -2   8        4.64        3.83      2.06 o
   3  -2   8      632.09      629.68     10.84 o
   4  -2   8      130.89      119.96      9.40 o
   5  -2   8       58.89       50.54      7.52 o
   6  -2   8        5.97        5.74      5.03 o
   7  -2   8        1.74        2.19      5.30 o
   8  -2   8        7.30       11.30      6.11 o
 -11  -1   8       13.90       12.31      4.25 o
 -10  -1   8        3.65        9.23      3.81 o
  -9  -1   8       22.56       25.06      2.83 o
  -8  -1   8       27.13       27.95      2.79 o
  -7  -1   8        0.71        2.31      2.26 o
  -6  -1   8      371.85      364.20      6.30 o
  -5  -1   8       60.93       60.46      3.05 o
  -4  -1   8       10.26       12.03      1.71 o
  -3  -1   8      673.11      643.86      7.95 o
  -2  -1   8      123.17      144.64      3.41 o
  -1  -1   8       98.03       92.41      2.71 o
   0  -1   8      116.05      119.72      3.19 o
   1  -1   8       26.60       31.53      2.01 o
   2  -1   8       90.26       94.35      3.18 o
   3  -1   8      137.28      124.01      3.78 o
   4  -1   8       97.61       97.08      4.92 o
   5  -1   8       52.21       58.04      6.30 o
   6  -1   8       19.93       15.58      6.70 o
   7  -1   8        4.95        2.48      3.59 o
   8  -1   8        6.89       13.46      5.61 o
   9  -1   8        1.62       -1.90      5.60 o
 -11   0   8        8.26        3.94      6.78 o
 -10   0   8        5.17        7.57      3.52 o
  -9   0   8       23.64       20.07      2.75 o
  -8   0   8        0.70        0.77      2.47 o
  -7   0   8       32.02       31.74      2.94 o
  -6   0   8       87.65       92.42      3.51 o
  -5   0   8        0.91        1.18      1.88 o
  -4   0   8      193.15      197.01      6.26 o
  -3   0   8       26.44       23.80      2.20 o
  -2   0   8      273.42      287.29      4.65 o
  -1   0   8        0.21        0.54      1.31 o
   0   0   8        0.11        0.80      1.33 o
   1   0   8       91.15       96.13      2.90 o
   2   0   8       54.98       56.37      2.52 o
   3   0   8        0.58       -0.06      1.51 o
   4   0   8      114.57      109.51      3.36 o
   5   0   8       42.26       43.42      2.86 o
   6   0   8        1.45        0.04      3.55 o
   7   0   8       19.37       14.69      3.94 o
   8   0   8       17.59       17.37      4.25 o
   9   0   8       10.65        7.17      3.87 o
 -10   1   8        2.04        7.22      7.47 o
  -9   1   8        0.15        2.71      3.33 o
  -8   1   8       17.68       14.84      2.10 o
  -7   1   8       77.70       72.25      3.97 o
  -6   1   8       85.72       90.04      3.52 o
  -5   1   8       83.07       77.24      3.58 o
  -4   1   8      271.49      248.06      3.90 o
  -3   1   8     1124.02     1065.34     18.50 o
  -2   1   8        1.66        1.11      1.03 o
  -1   1   8       47.11       52.46      2.02 o
   0   1   8      732.58      701.03      6.40 o
   1   1   8       43.76       37.01      1.84 o
   2   1   8     1467.56     1611.49     10.51 o
   3   1   8      677.49      669.58      6.65 o
   4   1   8      242.40      239.26      4.41 o
   5   1   8      256.05      250.28      5.27 o
   6   1   8       18.76       18.57      2.82 o
   7   1   8        0.49       -1.77      2.61 o
   8   1   8      247.74      215.52      8.27 o
   9   1   8       10.85        8.15      4.09 o
  10   1   8        5.98        4.75      5.04 o
 -10   2   8        7.98        6.83      7.48 o
  -9   2   8       39.06       42.77      4.58 o
  -8   2   8       15.92       11.10      3.13 o
  -7   2   8       35.31       28.30      2.25 o
  -6   2   8       32.91       32.28      1.97 o
  -5   2   8       64.26       68.15      3.17 o
  -4   2   8     1131.39     1088.77     14.11 o
  -3   2   8       62.27       57.63      5.53 o
  -2   2   8       69.29       72.70      6.09 o
  -1   2   8       90.92       80.09      1.98 o
   0   2   8      302.99      295.96      3.68 o
   1   2   8       96.03       93.09      2.62 o
   2   2   8     1915.85     2062.71      9.59 o
   3   2   8      156.18      143.33      2.94 o
   4   2   8      199.25      232.55      4.57 o
   5   2   8        0.39        1.84      1.61 o
   6   2   8      545.51      540.72      9.84 o
   7   2   8      122.82      113.22      4.67 o
   8   2   8        8.66       16.58      2.91 o
   9   2   8       41.09       45.10      4.87 o
  10   2   8       24.84       32.66      4.58 o
  -9   3   8        7.29        7.40      6.86 o
  -8   3   8        9.83        6.80      5.82 o
  -7   3   8       11.45       12.81      2.69 o
  -6   3   8       10.57        9.02      2.49 o
  -5   3   8        6.75        3.97      1.66 o
  -4   3   8       26.69       23.97      1.49 o
  -3   3   8       57.45       43.54      5.12 o
  -2   3   8       45.34       43.32      5.54 o
  -1   3   8      195.61      201.68      8.57 o
   0   3   8      174.97      151.88      2.60 o
   1   3   8     1139.19     1174.52      8.46 o
   2   3   8       54.89       53.61      2.11 o
   3   3   8      383.45      419.23      5.01 o
   4   3   8       78.47       65.17      2.64 o
   5   3   8        0.16        0.65      1.36 o
   6   3   8       35.78       41.31      3.48 o
   7   3   8        6.18        8.43      2.62 o
   8   3   8      304.79      300.51      7.62 o
   9   3   8        4.97        3.95      3.23 o
  10   3   8        2.73       -0.28      3.36 o
  11   3   8        3.13       -1.46      6.03 o
  -9   4   8       13.17       11.66      7.54 o
  -8   4   8        7.52        3.62      7.51 o
  -7   4   8       25.55       24.83      7.75 o
  -6   4   8       19.91       19.52      3.28 o
  -5   4   8        3.80        4.79      1.93 o
  -4   4   8       78.74       73.69      5.59 o
  -3   4   8      423.54      402.87      5.09 o
  -2   4   8       24.31       14.91      3.93 o
  -1   4   8       28.46       27.10      1.29 o
   0   4   8       78.14       77.79      2.74 o
   1   4   8      170.57      178.06      3.42 o
   2   4   8       90.13       91.46      2.63 o
   3   4   8      428.22      477.05      5.84 o
   4   4   8       45.61       53.26      2.51 o
   5   4   8       86.38       80.35      2.88 o
   6   4   8        7.99        5.83      2.10 o
   7   4   8       47.27       49.13      3.12 o
   8   4   8      113.67      109.31      4.28 o
   9   4   8        6.78        8.93      2.44 o
  10   4   8        5.85        2.89      3.08 o
  11   4   8       11.63       18.27      7.86 o
  -8   5   8       11.34        7.75      6.93 o
  -7   5   8       19.46       17.46      6.71 o
  -6   5   8       29.00       31.37      7.84 o
  -5   5   8        5.23        1.12      2.56 o
  -4   5   8        1.86        0.91      2.01 o
  -3   5   8        4.09        3.81      1.94 o
  -2   5   8        1.21        2.71      1.38 o
  -1   5   8        4.17        4.65      1.37 o
   0   5   8        5.59        5.24      2.04 o
   1   5   8      244.35      262.84      6.14 o
   2   5   8        1.31        0.87      1.72 o
   3   5   8        1.09        0.87      1.52 o
   4   5   8       87.76       93.23      3.13 o
   5   5   8       26.03       24.97      2.45 o
   6   5   8      163.61      164.14      4.79 o
   7   5   8      787.63      785.05     12.14 o
   8   5   8       67.35       65.58      4.25 o
   9   5   8      158.31      157.68      5.97 o
  10   5   8       69.27       67.17      9.63 o
  11   5   8        6.26       10.71      7.06 o
  12   5   8        0.31       -6.72      6.72 o
  -7   6   8       45.31       54.89      8.87 o
  -6   6   8        0.18       -2.18      7.08 o
  -5   6   8       68.70       68.65      8.44 o
  -4   6   8       33.12       28.43      3.19 o
  -3   6   8       47.79       54.72      3.60 o
  -2   6   8        0.17        0.07      1.97 o
  -1   6   8       49.99       50.12      4.10 o
   0   6   8        0.50        1.46      1.63 o
   1   6   8      256.54      259.51      5.15 o
   2   6   8      851.19      898.45      9.43 o
   3   6   8      431.12      436.62      6.11 o
   4   6   8        3.28        6.96      1.65 o
   5   6   8       48.07       51.62      2.59 o
   6   6   8      144.83      141.89      4.45 o
   7   6   8        3.73        1.59      2.77 o
   8   6   8      484.66      500.24     11.85 o
   9   6   8        0.33       -1.95      2.36 o
  10   6   8       21.26       21.76      7.73 o
  11   6   8       16.56       22.41      7.80 o
  12   6   8        5.44        7.38      6.93 o
  -6   7   8        0.24       -1.79      6.90 o
  -5   7   8        5.24        7.45      5.97 o
  -4   7   8       32.50       28.95      6.79 o
  -3   7   8        0.53        1.10      2.65 o
  -2   7   8        0.22        0.57      2.29 o
  -1   7   8        7.52        4.00      4.44 o
   0   7   8       24.72       19.55      3.00 o
   1   7   8       62.58       52.01      2.96 o
   2   7   8      507.26      538.46      7.83 o
   3   7   8       42.45       43.76      3.11 o
   4   7   8        0.95        0.15      1.99 o
   5   7   8       20.96       19.09      3.63 o
   6   7   8       36.36       37.21      3.33 o
   7   7   8        0.01        1.79      2.16 o
   8   7   8       38.46       46.13      4.83 o
   9   7   8       23.12       28.46      3.14 o
  10   7   8        0.08        0.08      5.74 o
  11   7   8       38.24       43.74      9.49 o
  12   7   8        1.86        3.17      6.50 o
  -5   8   8        0.21        0.98      6.45 o
  -4   8   8       23.06       23.68      6.26 o
  -3   8   8       30.68       37.42      6.51 o
  -2   8   8        0.02        0.69      2.93 o
  -1   8   8        0.74        0.42      5.16 o
   0   8   8        1.95       -5.40      5.40 o
   1   8   8        3.38        5.33      2.23 o
   2   8   8      136.78      142.12      4.72 o
   3   8   8      330.90      306.77      6.58 o
   4   8   8       21.08       22.76      2.98 o
   5   8   8       24.24       21.49      3.59 o
   6   8   8       12.25       10.43      2.91 o
   7   8   8       11.63       15.26      2.95 o
   8   8   8        8.53        7.45      3.05 o
   9   8   8        3.98        5.38      6.44 o
  10   8   8      123.51      109.16     10.74 o
  11   8   8        0.85       -1.86      7.20 o
  12   8   8        3.85        4.44      6.95 o
  -4   9   8        6.94        2.34      5.72 o
  -3   9   8        3.24        1.75      5.58 o
  -2   9   8        0.02       -2.11      5.06 o
  -1   9   8        5.03        6.44      4.56 o
   0   9   8       17.12       16.87      5.93 o
   1   9   8       27.09       30.99      5.97 o
   2   9   8       16.36       12.44      3.80 o
   3   9   8       33.81       29.80      4.21 o
   4   9   8      339.28      332.43     25.04 o
   5   9   8      172.68      166.24      7.27 o
   6   9   8       15.07       19.67      5.90 o
   7   9   8        4.57        2.73      2.84 o
   8   9   8        5.81        1.40      2.99 o
   9   9   8        4.76        4.63      6.55 o
  10   9   8       35.76       45.38      7.77 o
  11   9   8        4.55        4.44      6.69 o
  12   9   8        3.08       -0.39      7.81 o
  -3  10   8        8.01        8.46      5.12 o
  -2  10   8        8.05        6.64      5.42 o
  -1  10   8       17.69       16.01      5.94 o
   0  10   8       15.70       22.15      5.99 o
   1  10   8      193.49      204.80     10.94 o
   2  10   8       24.71       19.77      4.04 o
   3  10   8       74.33       69.47      5.51 o
   4  10   8        0.59       -0.71      3.57 o
   5  10   8       22.83       27.51      4.57 o
   6  10   8      271.94      279.24     13.31 o
   7  10   8      201.36      177.84     11.49 o
   8  10   8        5.77        4.27      3.20 o
   9  10   8        5.13        1.78      6.59 o
  10  10   8        2.60        4.30      6.66 o
  11  10   8       12.50       13.01      7.70 o
  12  10   8        0.38        1.06      8.16 o
  -2  11   8        5.13       -1.27      5.44 o
  -1  11   8        0.05       -5.83      5.83 o
   0  11   8        0.00       -3.52      5.45 o
   1  11   8        1.93       -0.62      5.70 o
   2  11   8       13.72       14.99      4.00 o
   3  11   8       12.92        8.18      3.51 o
   4  11   8        1.99        2.51      3.72 o
   5  11   8        0.52        0.73      3.66 o
   6  11   8        0.29        1.04      5.28 o
   7  11   8       59.36       75.04      9.07 o
   8  11   8        7.06        2.33      5.24 o
   9  11   8        3.90        3.52      6.70 o
  10  11   8        1.95       -4.64      6.67 o
  11  11   8        2.78        3.97      6.46 o
   0  12   8        5.44       10.96      5.65 o
   1  12   8        8.07        3.30      5.30 o
   2  12   8       82.34       86.91      5.86 o
   3  12   8       12.77        9.02      3.75 o
   4  12   8        1.46        0.99      3.63 o
   5  12   8        4.50        5.30      5.82 o
   6  12   8       16.38        9.99      5.56 o
   7  12   8        3.33       -1.01      6.54 o
   8  12   8       67.26       61.66      8.37 o
   9  12   8        0.02       -0.66      6.16 o
  10  12   8       10.26        7.34      7.15 o
   3  13   8       12.89        7.71      5.65 o
   4  13   8        3.22        2.90      3.67 o
   5  13   8        7.32        9.86      5.89 o
   6  13   8        1.55        4.67      6.19 o
   7  13   8       18.17       25.71      7.33 o
   8  13   8       12.34       16.47      5.00 o
   9  13   8       12.68        9.84      7.80 o
  -9  -9   9       13.45       20.47      6.19 o
  -8  -9   9        1.78        3.98      5.51 o
  -7  -9   9        2.56       -0.62      5.92 o
  -6  -9   9       17.48       16.30      6.60 o
  -5  -9   9        1.32       -3.48      6.92 o
  -4  -9   9       10.84        8.77      6.77 o
  -3  -9   9       23.90       29.11      8.34 o
  -2  -9   9        5.89        7.16      6.73 o
 -10  -8   9        1.50        1.13      6.19 o
  -9  -8   9        0.56        1.98      3.63 o
  -8  -8   9        0.61       -0.12      3.68 o
  -7  -8   9        0.59       -1.60      5.57 o
  -6  -8   9       30.35       33.38      7.36 o
  -5  -8   9        1.30       -1.87      6.38 o
  -4  -8   9       14.59        5.47      6.15 o
  -3  -8   9        8.17        0.37      7.27 o
  -2  -8   9        0.38        4.61      6.89 o
  -1  -8   9        0.30        7.55      7.01 o
   0  -8   9        2.50       -1.69      7.71 o
 -11  -7   9        4.00        2.88      4.20 o
 -10  -7   9       19.61       17.04      4.42 o
  -9  -7   9        5.69        5.10      2.82 o
  -8  -7   9       51.02       45.83      3.65 o
  -7  -7   9       21.48       23.95      3.22 o
  -6  -7   9        8.28        7.16      5.36 o
  -5  -7   9       17.53       15.29      5.85 o
  -4  -7   9       80.08       87.15      9.30 o
  -3  -7   9       17.54       28.81      7.06 o
  -2  -7   9       19.29       19.65      6.55 o
  -1  -7   9       12.21        6.86      6.85 o
   0  -7   9        0.00       -2.47      6.87 o
   1  -7   9        5.19        8.44      7.23 o
   2  -7   9       15.91       22.12      7.88 o
 -11  -6   9        0.25        1.42      4.03 o
 -10  -6   9       36.89       45.19      5.13 o
  -9  -6   9       65.14       70.55      4.28 o
  -8  -6   9       16.65       15.83      3.00 o
  -7  -6   9       28.06       26.20      3.70 o
  -6  -6   9       66.60       64.64      4.15 o
  -5  -6   9       14.69       12.99      2.42 o
  -4  -6   9      134.94      122.36      3.50 o
  -3  -6   9        4.50       10.14      6.46 o
  -2  -6   9      153.91      162.39     11.69 o
  -1  -6   9       52.34       48.26      8.81 o
   0  -6   9       56.27       57.27      9.15 o
   1  -6   9       16.38       15.06      7.65 o
   2  -6   9       18.06       29.61      6.99 o
   3  -6   9        1.83        6.88      5.76 o
 -11  -5   9       26.65       22.84      4.70 o
 -10  -5   9       10.12        9.38      4.11 o
  -9  -5   9       43.51       59.14      5.38 o
  -8  -5   9       52.51       53.57      3.14 o
  -7  -5   9       94.49       98.11      3.82 o
  -6  -5   9       38.42       36.62      3.65 o
  -5  -5   9       34.83       40.96      3.49 o
  -4  -5   9      102.77       98.56      5.39 o
  -3  -5   9       59.56       54.96      3.44 o
  -2  -5   9        0.00       -3.75      6.15 o
  -1  -5   9      102.11      107.65      9.61 o
   0  -5   9       11.53        8.51      1.47 o
   1  -5   9        8.08        7.32      1.89 o
   2  -5   9        0.03       -5.94      5.94 o
   3  -5   9        3.78        1.48      5.34 o
   4  -5   9        0.02       -4.61      6.36 o
   5  -5   9       14.81       11.95      6.32 o
 -11  -4   9        5.67        0.60      4.21 o
 -10  -4   9       21.84       18.66      4.35 o
  -9  -4   9       28.96       30.73      4.25 o
  -8  -4   9        3.04        0.40      2.48 o
  -7  -4   9       14.97       10.96      2.16 o
  -6  -4   9        0.99        1.25      2.28 o
  -5  -4   9        1.79        0.39      2.31 o
  -4  -4   9      460.19      467.04      7.44 o
  -3  -4   9       63.56       66.87      4.84 o
  -2  -4   9       30.14       36.74      2.83 o
  -1  -4   9      278.22      277.00      5.94 o
   0  -4   9        3.63        3.01      1.90 o
   1  -4   9      402.39      398.80      7.93 o
   2  -4   9      174.36      174.10      5.96 o
   3  -4   9       40.09       33.51      3.66 o
   4  -4   9        0.83       -0.50      6.81 o
   5  -4   9        1.21        1.31      5.45 o
   6  -4   9        1.03        2.70      6.52 o
 -11  -3   9        7.50        9.52      4.18 o
 -10  -3   9        6.29        7.19      3.77 o
  -9  -3   9       36.31       33.86      3.25 o
  -8  -3   9       48.20       44.64      3.40 o
  -7  -3   9       78.68       90.72      3.42 o
  -6  -3   9       35.75       33.98      2.51 o
  -5  -3   9        0.00       -0.27      2.08 o
  -4  -3   9      209.47      231.64      5.49 o
  -3  -3   9       26.11       25.34      2.95 o
  -2  -3   9       44.78       48.60      2.34 o
  -1  -3   9        0.21        0.58      1.35 o
   0  -3   9       39.48       37.64      4.65 o
   1  -3   9      398.64      384.50      7.91 o
   2  -3   9        4.04        5.24      2.99 o
   3  -3   9       82.87      101.46      5.36 o
   4  -3   9       77.03       70.84      6.47 o
   5  -3   9       36.92       47.16      8.49 o
   6  -3   9       23.72       18.83      6.53 o
   7  -3   9        3.89        5.65      6.43 o
 -11  -2   9        2.61        0.88      6.72 o
 -10  -2   9        0.16       -3.28      3.78 o
  -9  -2   9       22.62       20.59      3.03 o
  -8  -2   9       89.51       83.15      4.06 o
  -7  -2   9       81.54       86.62      4.41 o
  -6  -2   9        3.29        3.29      1.84 o
  -5  -2   9        1.57        0.72      1.68 o
  -4  -2   9      162.57      177.61      4.87 o
  -3  -2   9       68.38       82.28      3.49 o
  -2  -2   9      309.73      320.25      5.28 o
  -1  -2   9       69.31       72.47      2.45 o
   0  -2   9       30.61       36.58      1.97 o
   1  -2   9       30.46       33.56      2.67 o
   2  -2   9      365.19      335.60      8.05 o
   3  -2   9       11.22       11.72      3.11 o
   4  -2   9        0.02        0.37      2.73 o
   5  -2   9       92.61       89.51      8.53 o
   6  -2   9        0.83       -3.16      6.08 o
   7  -2   9        0.26       -0.17      5.54 o
   8  -2   9        4.87       -0.02      6.05 o
 -11  -1   9        3.99        6.29      7.63 o
 -10  -1   9       28.33       25.25      4.95 o
  -9  -1   9        2.17        0.77      2.54 o
  -8  -1   9       81.69       85.35      3.96 o
  -7  -1   9      397.78      363.45      6.88 o
  -6  -1   9       96.90       90.34      3.67 o
  -5  -1   9       29.67       27.75      2.40 o
  -4  -1   9       85.21       82.17      3.66 o
  -3  -1   9       79.88       71.83      2.87 o
  -2  -1   9      107.73      101.60      4.01 o
  -1  -1   9      111.91      111.66      3.12 o
   0  -1   9      782.99      828.02      9.36 o
   1  -1   9       23.78       27.26      2.04 o
   2  -1   9      189.36      195.35      4.54 o
   3  -1   9       52.02       46.17      5.31 o
   4  -1   9        0.34       -1.00      2.55 o
   5  -1   9        0.55        1.62      5.17 o
   6  -1   9        2.99        4.92      5.48 o
   7  -1   9       11.68        4.23      4.63 o
   8  -1   9        7.19        5.98      5.72 o
 -11   0   9        0.39        4.66      6.43 o
 -10   0   9        1.11        1.97      6.53 o
  -9   0   9       16.16       16.23      3.79 o
  -8   0   9       35.09       27.41      2.95 o
  -7   0   9      427.23      402.25      7.06 o
  -6   0   9      346.99      328.18      5.95 o
  -5   0   9      127.95      125.22      3.69 o
  -4   0   9      597.25      599.93      6.83 o
  -3   0   9      122.25      112.31      3.44 o
  -2   0   9       67.02       61.10      2.19 o
  -1   0   9        7.42        7.53      1.55 o
   0   0   9      471.73      506.58      6.01 o
   1   0   9      210.04      188.45      4.05 o
   2   0   9      246.54      245.35      4.83 o
   3   0   9       70.58       70.00      2.83 o
   4   0   9       45.32       59.13      3.75 o
   5   0   9        3.92        0.18      3.64 o
   6   0   9        0.32       -2.55      3.63 o
   7   0   9        5.67        3.84      3.74 o
   8   0   9        0.52        0.48      3.70 o
   9   0   9        8.14        8.79      4.27 o
 -10   1   9        4.20       -2.08      7.45 o
  -9   1   9       12.06        9.21      3.31 o
  -8   1   9       16.85       14.12      3.09 o
  -7   1   9       49.67       59.59      3.37 o
  -6   1   9        8.82        9.12      2.05 o
  -5   1   9        5.43        4.85      1.54 o
  -4   1   9        6.09        3.66      1.10 o
  -3   1   9      800.75      790.55      9.68 o
  -2   1   9      369.18      357.58      4.14 o
  -1   1   9     1465.14     1578.23      9.73 o
   0   1   9        2.13        1.66      1.52 o
   1   1   9      380.56      401.19      5.53 o
   2   1   9        2.24        3.72      1.36 o
   3   1   9        0.42        1.04      1.58 o
   4   1   9        3.52        2.74      1.85 o
   5   1   9        5.59        3.50      2.84 o
   6   1   9      179.51      181.59      8.27 o
   7   1   9      120.79      109.12      6.39 o
   8   1   9        0.12        0.11      3.94 o
   9   1   9        5.71       -4.95      5.17 o
  10   1   9       18.00       19.55      7.57 o
 -10   2   9       18.45       14.49      6.75 o
  -9   2   9        0.14       -2.88      6.71 o
  -8   2   9        0.03        0.79      6.67 o
  -7   2   9       82.55       85.42      4.37 o
  -6   2   9        2.48       -1.04      3.75 o
  -5   2   9       67.72       66.22      5.04 o
  -4   2   9       89.98       85.60      5.00 o
  -3   2   9      277.88      262.07      9.43 o
  -2   2   9      813.31      822.39     11.73 o
  -1   2   9       15.18       17.09      2.14 o
   0   2   9       86.13       84.91      2.99 o
   1   2   9      551.99      535.18      5.36 o
   2   2   9        7.43        7.79      1.43 o
   3   2   9      338.88      345.71      4.55 o
   4   2   9      453.07      465.83      6.02 o
   5   2   9      786.81      777.65     10.29 o
   6   2   9       54.97       54.03      3.85 o
   7   2   9       84.14       69.84      4.21 o
   8   2   9        5.47        7.84      3.82 o
   9   2   9       27.51       22.64      4.44 o
  10   2   9        3.89        6.71      5.74 o
  -9   3   9        2.07        8.63      6.36 o
  -8   3   9        3.14        4.59      5.69 o
  -7   3   9        9.00       11.08      5.82 o
  -6   3   9       50.52       42.18      2.75 o
  -5   3   9       95.82      127.95      9.66 o
  -4   3   9        8.75       11.91      3.55 o
  -3   3   9       15.29        9.57      3.20 o
  -2   3   9        2.10        2.83      2.59 o
  -1   3   9        5.03        6.93      3.91 o
   0   3   9      542.25      567.48      5.18 o
   1   3   9      146.13      160.96      3.57 o
   2   3   9       69.51       72.28      2.38 o
   3   3   9      101.67       97.44      2.61 o
   4   3   9       11.43       12.86      1.73 o
   5   3   9        2.55        1.77      1.82 o
   6   3   9       32.99       35.93      3.14 o
   7   3   9      224.93      237.63      7.14 o
   8   3   9        2.98        1.90      2.66 o
   9   3   9       35.79       28.40      4.11 o
  10   3   9        3.32        3.86      3.44 o
  11   3   9        5.58        9.67      7.25 o
  -9   4   9        4.59       -0.58      7.55 o
  -8   4   9        0.50       -1.00      5.36 o
  -7   4   9       21.45       18.16      6.02 o
  -6   4   9       63.32       69.82      3.60 o
  -5   4   9       37.59       34.49      3.45 o
  -4   4   9      139.33      144.86     10.07 o
  -3   4   9       60.66       46.61      6.40 o
  -2   4   9        8.40        7.67      2.32 o
  -1   4   9       41.06       32.16      5.10 o
   0   4   9       16.54       19.66      1.89 o
   1   4   9      124.88      154.30      3.36 o
   2   4   9      189.37      201.57      3.82 o
   3   4   9      221.24      218.05      4.29 o
   4   4   9       17.44       14.88      1.66 o
   5   4   9       64.26       68.95      2.99 o
   6   4   9        2.89        5.06      2.19 o
   7   4   9        5.72        3.24      2.54 o
   8   4   9       24.52       28.48      3.04 o
   9   4   9        1.70       -0.01      2.93 o
  10   4   9       10.71       15.50      3.74 o
  11   4   9        5.77        2.79      7.16 o
  -8   5   9        5.68       -0.27      7.52 o
  -7   5   9        4.32        1.60      7.44 o
  -6   5   9        0.57       -0.03      5.83 o
  -5   5   9        0.13        1.19      2.15 o
  -4   5   9      286.22      281.23     15.94 o
  -3   5   9        3.47        1.90      1.61 o
  -2   5   9        3.23        2.53      0.65 o
  -1   5   9        0.38        0.01      0.95 o
   0   5   9        3.34        4.24      1.53 o
   1   5   9      238.93      243.62      5.54 o
   2   5   9        0.07        0.82      1.40 o
   3   5   9      352.97      369.34      5.43 o
   4   5   9        0.48        0.19      1.74 o
   5   5   9       20.06       19.21      2.28 o
   6   5   9        1.35        2.67      2.43 o
   7   5   9      328.36      334.17      8.90 o
   8   5   9        0.63       -0.69      2.77 o
   9   5   9       51.63       49.70      8.73 o
  10   5   9       76.03       76.71      9.84 o
  11   5   9        0.41       -0.20      7.78 o
  -7   6   9        2.36        0.92      6.48 o
  -6   6   9        0.07       -3.44      6.78 o
  -5   6   9        0.58       -2.26      6.09 o
  -4   6   9        0.05        1.76      2.16 o
  -3   6   9        1.92        0.65      1.84 o
  -2   6   9       86.98       91.10      6.51 o
  -1   6   9        7.93        7.97      1.90 o
   0   6   9       72.37       64.85      2.84 o
   1   6   9        6.21        6.19      1.81 o
   2   6   9        4.70        3.97      1.73 o
   3   6   9       30.31       35.99      2.39 o
   4   6   9      145.85      138.66      3.43 o
   5   6   9        0.65        0.80      1.86 o
   6   6   9        0.96        2.06      2.52 o
   7   6   9      799.34      801.09     12.86 o
   8   6   9        7.15        9.54      3.08 o
   9   6   9        8.46       13.76      7.37 o
  10   6   9        2.53        3.68      7.32 o
  11   6   9        2.29       -3.04      7.66 o
  -6   7   9       14.00       14.55      6.43 o
  -5   7   9        2.24        6.97      6.09 o
  -4   7   9        1.51        0.07      5.46 o
  -3   7   9        1.17        0.24      2.60 o
  -2   7   9        0.02       -0.21      2.14 o
  -1   7   9        1.66        0.11      2.07 o
   0   7   9       51.84       61.75      3.71 o
   1   7   9        0.00        1.44      2.10 o
   2   7   9      139.11      144.27      4.52 o
   3   7   9       38.51       43.87      3.05 o
   4   7   9        7.12        7.45      2.18 o
   5   7   9        0.00        0.69      1.74 o
   6   7   9       80.68       80.49      4.68 o
   7   7   9      619.63      626.20     21.36 o
   8   7   9        7.52        5.74      2.78 o
   9   7   9       18.36       16.19      7.44 o
  10   7   9        0.03       -0.29      5.96 o
  11   7   9        7.74        8.70      7.34 o
  12   7   9        9.44        5.86      8.30 o
  -5   8   9        1.08        1.10      6.03 o
  -4   8   9        5.49        7.89      6.53 o
  -3   8   9       11.48       13.62      5.86 o
  -2   8   9        1.38        0.29      2.75 o
  -1   8   9        0.29        1.61      4.90 o
   0   8   9        0.10       -3.00      3.35 o
   1   8   9        1.72       -0.97      2.87 o
   2   8   9      136.89      131.11      5.64 o
   3   8   9       10.07        4.28      3.40 o
   4   8   9       31.73       30.60      3.73 o
   5   8   9       44.02       41.33      3.29 o
   6   8   9        3.82        2.77      2.72 o
   7   8   9        9.35        4.40      2.83 o
   8   8   9      114.05      110.01      5.53 o
   9   8   9       15.85       18.82      6.65 o
  10   8   9       22.33       23.50      7.20 o
  11   8   9        0.19        1.29      7.32 o
  12   8   9        1.90        7.16      7.21 o
  -4   9   9        4.59        1.99      5.78 o
  -3   9   9       26.60       25.98      6.75 o
  -2   9   9       14.50        6.10      6.08 o
  -1   9   9        9.15        4.89      4.88 o
   0   9   9       46.35       49.24      7.42 o
   1   9   9       36.60       38.75      4.50 o
   2   9   9      129.39      140.02      6.30 o
   3   9   9      414.21      434.74      9.93 o
   4   9   9       64.85       76.62      5.60 o
   5   9   9        8.23        6.02      4.41 o
   6   9   9       49.42       54.78      4.39 o
   7   9   9       42.13       38.73      4.89 o
   8   9   9       21.62       20.12      3.33 o
   9   9   9        0.20        1.41      6.09 o
  10   9   9        8.03        2.92      6.10 o
  11   9   9        4.03       10.69      7.05 o
  -3  10   9        6.72        9.89      5.84 o
  -2  10   9       20.87       16.53      6.35 o
  -1  10   9        0.71       -5.81      5.81 o
   0  10   9        5.54        5.59      6.24 o
   1  10   9       76.04       81.27      7.71 o
   2  10   9       61.60       56.80      5.00 o
   3  10   9       17.20       15.94      4.09 o
   4  10   9       26.86       23.52      4.24 o
   5  10   9      174.40      171.31      7.43 o
   6  10   9        5.64        5.52      6.04 o
   7  10   9        0.02        0.38      5.79 o
   8  10   9        2.96       -5.01      6.22 o
   9  10   9        0.07        4.76      6.31 o
  10  10   9        4.96        7.45      6.81 o
  11  10   9        0.26        4.02      7.55 o
  -1  11   9        0.69        0.85      5.93 o
   0  11   9      100.88       97.23      9.02 o
   1  11   9        1.80        4.07      5.29 o
   2  11   9        5.34        0.99      3.80 o
   3  11   9        9.51       10.63      5.49 o
   4  11   9        9.12        9.30      3.70 o
   5  11   9       32.24       30.30      7.63 o
   6  11   9       13.37       17.36      5.67 o
   7  11   9       25.00       27.74      7.11 o
   8  11   9        3.85        1.06      6.01 o
   9  11   9        6.93        3.19      6.58 o
  10  11   9        5.56        4.48      6.89 o
  11  11   9        0.65       -6.44      7.57 o
   0  12   9        2.12        2.12      5.62 o
   1  12   9       53.02       43.25      4.93 o
   2  12   9        5.46        4.91      3.78 o
   3  12   9        2.25       -1.86      3.83 o
   4  12   9        8.99       11.33      3.93 o
   5  12   9        8.34        7.37      4.06 o
   6  12   9        1.85        1.52      5.72 o
   7  12   9        2.96        0.68      5.49 o
   8  12   9        1.17        5.74      6.05 o
   9  12   9        1.28        1.00      7.03 o
  10  12   9        1.88        0.99      7.80 o
   3  13   9        3.20        7.09      3.96 o
   4  13   9        1.64        3.42      4.00 o
   5  13   9        1.39        1.74      5.92 o
   6  13   9        0.22       -4.44      6.42 o
   7  13   9        5.74        6.43      6.10 o
   8  13   9        0.42       -2.50      6.73 o
  -7  -9  10       12.31       11.31      6.06 o
  -6  -9  10        6.62        2.15      6.36 o
  -5  -9  10        0.99        3.28      7.55 o
  -4  -9  10        0.69       -1.29      6.94 o
  -9  -8  10        5.30       16.08      7.03 o
  -8  -8  10        4.68        4.11      4.12 o
  -7  -8  10       11.25       12.95      6.13 o
  -6  -8  10        0.56        2.12      6.13 o
  -5  -8  10        9.91       11.02      7.40 o
  -4  -8  10        0.11       -3.23      6.31 o
  -3  -8  10        1.60        1.18      6.37 o
  -2  -8  10        2.15       -1.20      6.43 o
  -1  -8  10        4.20       -0.89      7.12 o
 -10  -7  10        9.95       11.64      6.12 o
  -9  -7  10        2.14       -0.81      3.46 o
  -8  -7  10        2.08        5.27      3.70 o
  -7  -7  10        8.78        2.70      5.48 o
  -6  -7  10       63.58       67.65      8.43 o
  -5  -7  10       22.32       24.16      7.17 o
  -4  -7  10       14.30       10.61      7.04 o
  -3  -7  10        2.63        4.28      6.51 o
  -2  -7  10        1.26        1.09      6.20 o
  -1  -7  10        0.55       -2.25      7.37 o
   0  -7  10        2.09        0.50      7.78 o
   1  -7  10        2.21        3.34      6.52 o
 -11  -6  10        5.11        5.72      4.11 o
 -10  -6  10       16.15       12.48      3.95 o
  -9  -6  10        0.28       -0.56      2.73 o
  -8  -6  10        0.02       -0.04      2.75 o
  -7  -6  10        8.49        6.75      3.03 o
  -6  -6  10        1.06        4.58      2.62 o
  -5  -6  10       17.39       14.28      2.65 o
  -4  -6  10       16.67       19.49      1.95 o
  -3  -6  10        1.56       -0.45      6.82 o
  -2  -6  10        3.68        1.45      5.28 o
  -1  -6  10        4.20        5.98      6.03 o
   0  -6  10        0.02       -0.38      7.47 o
   1  -6  10       14.07       17.29      7.89 o
   2  -6  10        0.06        9.51      6.92 o
   3  -6  10        8.92       15.91      7.22 o
 -11  -5  10        3.25        2.13      4.18 o
 -10  -5  10       10.12        6.90      5.56 o
  -9  -5  10       15.85       17.32      4.19 o
  -8  -5  10        1.78        1.67      2.80 o
  -7  -5  10       21.28       19.96      3.13 o
  -6  -5  10       69.86       70.23      8.59 o
  -5  -5  10       19.01       16.60      3.06 o
  -4  -5  10       34.51       35.12      3.19 o
  -3  -5  10        0.84       -0.30      1.86 o
  -2  -5  10       60.69       68.32      8.79 o
  -1  -5  10       94.29       93.47      9.35 o
   0  -5  10       44.06       38.89      8.41 o
   1  -5  10        8.60        5.84      5.99 o
   2  -5  10        4.70        6.45      7.16 o
   3  -5  10        2.70        3.77      5.97 o
   4  -5  10       11.34       10.54      7.28 o
 -11  -4  10       13.14       11.16      4.43 o
 -10  -4  10        1.95        2.97      3.89 o
  -9  -4  10        4.91        4.38      3.69 o
  -8  -4  10       49.07       52.50      3.17 o
  -7  -4  10       26.39       29.14      3.17 o
  -6  -4  10       14.76       19.06      4.99 o
  -5  -4  10       19.49       21.88      3.47 o
  -4  -4  10        8.84       15.49      2.94 o
  -3  -4  10       11.33       10.68      2.72 o
  -2  -4  10       16.44       23.14      2.80 o
  -1  -4  10        0.46       -0.26      2.33 o
   0  -4  10       24.16       21.80      2.73 o
   1  -4  10      256.55      246.38      6.69 o
   2  -4  10        6.75        4.20      2.57 o
   3  -4  10        4.69        0.20      6.30 o
   4  -4  10        2.49        4.39      7.03 o
   5  -4  10        5.51        2.52      6.19 o
 -11  -3  10        4.67        7.67      6.39 o
 -10  -3  10        9.46        9.56      4.51 o
  -9  -3  10       41.01       25.86      4.46 o
  -8  -3  10        0.25        0.27      2.40 o
  -7  -3  10        5.71        6.74      2.16 o
  -6  -3  10        2.28        2.41      2.07 o
  -5  -3  10      193.49      205.98      5.58 o
  -4  -3  10        1.42        3.47      2.93 o
  -3  -3  10      244.53      263.76      7.44 o
  -2  -3  10      121.63      125.18      4.25 o
  -1  -3  10      111.93      109.11      5.38 o
   0  -3  10        0.92       -0.43      2.64 o
   1  -3  10      186.98      187.79      7.45 o
   2  -3  10        7.50        9.97      2.82 o
   3  -3  10       18.08       11.84      3.11 o
   4  -3  10       18.26       22.76      7.76 o
   5  -3  10        3.67        1.82      6.87 o
   6  -3  10        0.54        5.98      6.54 o
 -11  -2  10        0.73       -3.22      7.14 o
 -10  -2  10        1.60        0.55      3.54 o
  -9  -2  10       10.55       10.26      3.47 o
  -8  -2  10        2.82        1.74      2.36 o
  -7  -2  10        6.15        6.00      2.37 o
  -6  -2  10       80.95       78.77      3.33 o
  -5  -2  10        9.12       13.05      2.59 o
  -4  -2  10       48.93       48.29      3.34 o
  -3  -2  10        3.97        3.52      2.25 o
  -2  -2  10       60.68       59.91      2.74 o
  -1  -2  10       10.21        9.26      1.72 o
   0  -2  10        8.54        8.29      1.70 o
   1  -2  10        5.43        6.16      2.59 o
   2  -2  10      309.08      292.70      8.39 o
   3  -2  10       45.05       39.84      4.04 o
   4  -2  10       19.45       16.61      3.57 o
   5  -2  10       14.46       13.26      5.65 o
   6  -2  10        1.22        1.22      6.01 o
   7  -2  10        6.41       15.24      6.50 o
 -11  -1  10        4.86        7.02      7.13 o
 -10  -1  10        1.48        2.54      7.39 o
  -9  -1  10        4.35        2.42      3.29 o
  -8  -1  10        5.44        5.59      2.45 o
  -7  -1  10       39.78       36.77      3.13 o
  -6  -1  10       36.66       31.44      2.86 o
  -5  -1  10       91.03       83.53      3.11 o
  -4  -1  10      511.49      564.32      8.55 o
  -3  -1  10       37.82       40.41      2.50 o
  -2  -1  10       15.84       19.09      1.73 o
  -1  -1  10       80.03       88.90      2.76 o
   0  -1  10       15.28       13.78      1.70 o
   1  -1  10       34.43       32.59      2.36 o
   2  -1  10       36.18       30.25      3.30 o
   3  -1  10       36.72       40.77      3.78 o
   4  -1  10       19.11       18.08      3.44 o
   5  -1  10       10.55        5.94      5.64 o
   6  -1  10       17.58       15.10      6.13 o
   7  -1  10        5.16        4.36      5.21 o
   8  -1  10        0.04       -3.73      5.93 o
 -10   0  10        0.43       -3.04      5.99 o
  -9   0  10        3.33        7.17      6.71 o
  -8   0  10        0.10       -0.44      2.73 o
  -7   0  10       92.27       86.90      3.83 o
  -6   0  10      185.94      167.71      7.32 o
  -5   0  10      146.20      135.94      3.86 o
  -4   0  10        8.09        8.80      1.86 o
  -3   0  10        0.67        0.24      1.78 o
  -2   0  10       12.35       11.97      1.51 o
  -1   0  10       64.07       68.99      2.67 o
   0   0  10        8.94        8.64      1.71 o
   1   0  10        1.59       -0.08      1.44 o
   2   0  10      365.07      377.82      6.18 o
   3   0  10      113.70      108.09      5.32 o
   4   0  10       15.93       11.51      2.70 o
   5   0  10        8.38        7.79      3.88 o
   6   0  10        2.79        3.81      4.17 o
   7   0  10        0.02       -0.70      4.12 o
   8   0  10        0.31        0.51      4.08 o
   9   0  10       24.68       28.08      5.74 o
 -10   1  10        1.15       -6.92      6.92 o
  -9   1  10       77.82       92.39     10.52 o
  -8   1  10       18.54       15.26      2.81 o
  -7   1  10       83.00       80.24     10.60 o
  -6   1  10       21.96       17.83      2.67 o
  -5   1  10       54.00       48.83      3.97 o
  -4   1  10      103.80       94.78      2.93 o
  -3   1  10      210.17      218.19      4.63 o
  -2   1  10      519.21      549.72      5.47 o
  -1   1  10       11.35        9.10      1.67 o
   0   1  10       22.53       24.02      2.10 o
   1   1  10      181.18      183.73      4.15 o
   2   1  10       16.05       19.81      1.76 o
   3   1  10      298.94      300.29      5.10 o
   4   1  10      504.91      494.14     10.70 o
   5   1  10        0.30        0.06      4.05 o
   6   1  10        0.06       -0.84      4.04 o
   7   1  10       81.49       73.43      6.66 o
   8   1  10        2.19        3.62      3.90 o
   9   1  10        3.87        3.55      4.50 o
 -10   2  10        1.59       10.05      6.76 o
  -9   2  10        1.57        0.81      6.12 o
  -8   2  10       38.06       43.82      7.79 o
  -7   2  10       14.70       16.57      7.95 o
  -6   2  10       68.19       82.45      8.66 o
  -5   2  10      686.74      685.24     19.05 o
  -4   2  10        1.82        2.46      3.04 o
  -3   2  10        1.34        1.49      2.25 o
  -2   2  10        5.88        7.83      3.96 o
  -1   2  10       79.08       62.21      2.34 o
   0   2  10       50.97       51.38      2.40 o
   1   2  10     1527.57     1551.56      9.50 o
   2   2  10       13.45       11.73      1.51 o
   3   2  10       39.35       36.80      2.05 o
   4   2  10       13.81       12.48      2.07 o
   5   2  10     1182.00     1163.89     13.14 o
   6   2  10        2.39        0.36      3.92 o
   7   2  10       73.51       67.07      5.63 o
   8   2  10       20.78       25.80      4.49 o
   9   2  10        0.17        0.05      3.75 o
  10   2  10        0.00        1.34      8.10 o
  -9   3  10        1.14        1.87      6.45 o
  -8   3  10        0.12       -2.31      7.08 o
  -7   3  10       31.43       25.68      6.57 o
  -6   3  10        1.30        2.67      5.08 o
  -5   3  10       72.41       73.56      8.20 o
  -4   3  10      446.61      410.44     14.76 o
  -3   3  10        6.08        6.61      3.04 o
  -2   3  10        0.02       -0.56      2.16 o
  -1   3  10        0.20       -2.25      3.91 o
   0   3  10      254.49      283.71      4.02 o
   1   3  10      237.83      241.53      4.18 o
   2   3  10       79.96       88.49      2.51 o
   3   3  10       72.28       75.16      2.49 o
   4   3  10       76.69       74.41      2.87 o
   5   3  10       48.39       50.46      3.53 o
   6   3  10       18.31       25.14      3.31 o
   7   3  10      540.57      509.99      9.22 o
   8   3  10       46.70       43.22      4.57 o
   9   3  10        0.05        1.67      3.94 o
  10   3  10       14.94       15.91      7.57 o
  -8   4  10        0.01       -6.82      6.82 o
  -7   4  10        6.89       11.27      6.38 o
  -6   4  10        7.86        5.06      6.85 o
  -5   4  10       12.60       10.86      5.99 o
  -4   4  10      543.66      551.23     17.63 o
  -3   4  10        3.17        1.98      5.16 o
  -2   4  10      257.75      266.02      7.80 o
  -1   4  10       20.63       17.05      2.96 o
   0   4  10        1.92        1.26      1.44 o
   1   4  10      174.94      177.87      4.83 o
   2   4  10      385.29      411.32      5.54 o
   3   4  10       19.33       16.25      1.76 o
   4   4  10        2.12        2.53      1.64 o
   5   4  10       18.82       17.16      2.16 o
   6   4  10      367.49      350.99      9.70 o
   7   4  10      381.44      402.99      9.43 o
   8   4  10       17.61       18.75      2.81 o
   9   4  10        0.30        0.27      3.28 o
  10   4  10        3.61        4.73      3.27 o
  11   4  10       17.67       16.99      8.32 o
  -8   5  10       18.53       19.73      8.16 o
  -7   5  10        0.03        4.33      6.61 o
  -6   5  10       12.74       17.43      7.19 o
  -5   5  10        0.61       -0.32      6.47 o
  -4   5  10       15.55       12.98      5.93 o
  -3   5  10        4.82        3.04      4.54 o
  -2   5  10        7.11        3.69      4.93 o
  -1   5  10       24.53       29.90      6.19 o
   0   5  10       74.39       77.68      2.48 o
   1   5  10      131.97      125.74      3.74 o
   2   5  10      177.44      190.40      6.47 o
   3   5  10       98.62       95.05      3.17 o
   4   5  10        2.30        0.53      1.69 o
   5   5  10       45.50       44.92      3.07 o
   6   5  10      422.70      424.45     13.80 o
   7   5  10       37.31       36.99      4.62 o
   8   5  10       59.77       52.47      4.33 o
   9   5  10       10.98       11.79      6.63 o
  10   5  10        0.04        0.56      7.30 o
  11   5  10        2.92        7.05      6.75 o
  -7   6  10        3.74        2.36      6.57 o
  -6   6  10        0.16        6.78      7.16 o
  -5   6  10        1.83        2.32      6.04 o
  -4   6  10       20.63       17.31      1.88 o
  -3   6  10        7.73        7.15      0.94 o
  -2   6  10        1.15        0.65      0.78 o
  -1   6  10        7.96        8.04      1.58 o
   0   6  10       29.59       28.48      2.52 o
   1   6  10      196.80      203.10      5.45 o
   2   6  10       10.00        5.51      2.12 o
   3   6  10        0.66        1.41      1.61 o
   4   6  10        2.62        0.99      1.57 o
   5   6  10       25.71       28.79      2.67 o
   6   6  10        3.17        0.04      3.33 o
   7   6  10      484.91      487.85     10.64 o
   8   6  10       18.71       14.19      3.35 o
   9   6  10       38.33       30.39      8.25 o
  10   6  10        0.10        3.12      6.94 o
  11   6  10       10.56       13.16      6.60 o
  -6   7  10        1.22        2.94      6.52 o
  -5   7  10       37.45       38.63      7.83 o
  -4   7  10        0.15        7.12      6.12 o
  -3   7  10        5.88        6.01      5.78 o
  -2   7  10        7.44        6.30      1.45 o
  -1   7  10       11.25        9.07      2.10 o
   0   7  10      165.13      170.39      5.12 o
   1   7  10       17.12       20.73      3.04 o
   2   7  10       14.21       11.92      2.78 o
   3   7  10        0.21       -1.08      2.76 o
   4   7  10        3.87        2.16      2.13 o
   5   7  10        2.05        0.70      1.82 o
   6   7  10      259.69      255.41      7.82 o
   7   7  10      357.77      325.94     17.56 o
   8   7  10      144.64      145.07      6.32 o
   9   7  10       18.66       21.68      6.25 o
  10   7  10        9.72        7.47      6.51 o
  11   7  10        2.04        3.19      6.14 o
  -5   8  10        8.15       -0.03      5.82 o
  -4   8  10       23.43       23.43      7.05 o
  -3   8  10        0.07        0.89      6.22 o
  -2   8  10       35.30       31.46      6.96 o
  -1   8  10        0.81        0.35      2.30 o
   0   8  10        0.01        0.74      2.70 o
   1   8  10       22.78       27.22      3.33 o
   2   8  10      856.30      849.76     13.06 o
   3   8  10        4.23        4.50      3.31 o
   4   8  10       40.50       45.62      4.49 o
   5   8  10        0.12       -2.30      3.50 o
   6   8  10        2.78        1.84      2.95 o
   7   8  10      122.95      122.77      5.86 o
   8   8  10       58.12       52.69      4.49 o
   9   8  10        6.80        1.66      6.57 o
  10   8  10        2.49        2.62      6.21 o
  11   8  10        0.80        1.33      7.25 o
  -4   9  10       16.15       15.33      6.26 o
  -3   9  10        8.14        3.51      5.70 o
  -2   9  10        0.06       -2.57      5.98 o
  -1   9  10       10.88        8.97      2.93 o
   0   9  10       16.27       14.19      3.21 o
   1   9  10        2.34        4.71      3.33 o
   2   9  10        0.00        2.12      3.77 o
   3   9  10      127.19      130.76      6.32 o
   4   9  10       12.49       12.19      3.71 o
   5   9  10       42.85       50.36      5.14 o
   6   9  10       17.63       20.57      5.69 o
   7   9  10       16.05       10.09      6.07 o
   8   9  10       25.70       19.18      6.14 o
   9   9  10        9.35        6.17      6.57 o
  10   9  10       12.44       12.11      7.24 o
  11   9  10        2.12        5.42      7.18 o
  -3  10  10        2.41        0.99      5.34 o
  -2  10  10        5.11        4.43      5.94 o
  -1  10  10        1.67       -0.36      6.01 o
   0  10  10       47.74       53.49      4.77 o
   1  10  10       56.79       62.26      5.16 o
   2  10  10      122.78      125.63      6.33 o
   3  10  10       13.13        9.08      3.93 o
   4  10  10       50.97       50.38      5.03 o
   5  10  10       49.25       45.30      5.12 o
   6  10  10       77.41       77.21      8.16 o
   7  10  10        3.92        3.60      5.56 o
   8  10  10        0.04        1.40      6.53 o
   9  10  10        0.53       -0.74      5.83 o
  10  10  10       34.56       39.65      8.46 o
  11  10  10        9.74        8.23      7.98 o
  -1  11  10        0.14       -3.90      6.17 o
   0  11  10        3.08        1.87      3.36 o
   1  11  10       52.90       55.30      4.94 o
   2  11  10       13.14       15.95      3.85 o
   3  11  10        6.96        7.46      3.71 o
   4  11  10        0.05        0.15      3.68 o
   5  11  10       24.65       25.28      4.39 o
   6  11  10        0.10        0.59      5.23 o
   7  11  10       23.28       25.21      6.74 o
   8  11  10        0.13       -2.27      5.79 o
   9  11  10        0.07        2.63      6.23 o
  10  11  10       16.38       12.44      6.87 o
   1  12  10       22.76       26.39      4.34 o
   2  12  10       31.97       27.37      4.47 o
   3  12  10        4.07        3.20      3.76 o
   4  12  10        3.19        1.76      3.99 o
   5  12  10        0.90       -1.38      3.77 o
   6  12  10       25.14       17.53      6.11 o
   7  12  10        5.29        6.87      5.43 o
   8  12  10        1.28        5.27      6.28 o
   9  12  10       12.86       21.03      7.88 o
  10  12  10        4.85        2.01      7.64 o
   3  13  10        7.32       10.19      4.13 o
   4  13  10        1.63        0.84      3.77 o
   5  13  10        0.01       -0.59      3.97 o
   6  13  10        5.05        0.52      5.98 o
   7  13  10        0.43       -0.36      5.76 o
   8  13  10        1.23       -6.17      6.17 o
  -8  -8  11       10.68       14.01      4.35 o
  -7  -8  11        0.02        4.12      5.70 o
  -6  -8  11       36.13       31.48      7.13 o
  -5  -8  11        0.29        6.64      6.08 o
  -4  -8  11        3.16        1.23      6.16 o
  -3  -8  11        1.84        3.59      6.43 o
  -2  -8  11        2.12        0.66      5.84 o
  -9  -7  11        9.85        8.13      5.71 o
  -8  -7  11       11.18       10.27      4.12 o
  -7  -7  11       12.30       13.01      5.97 o
  -6  -7  11        9.55       14.93      6.43 o
  -5  -7  11      235.81      254.77     14.47 o
  -4  -7  11       42.07       31.47      7.10 o
  -3  -7  11       19.26       12.15      6.89 o
  -2  -7  11        0.03        2.22      6.31 o
  -1  -7  11        1.03        1.59      6.77 o
   0  -7  11        5.64       -0.20      8.20 o
 -10  -6  11        0.04        1.00      3.81 o
  -9  -6  11        0.10        0.87      2.82 o
  -8  -6  11        0.36       -0.14      2.65 o
  -7  -6  11       45.86       50.76      4.32 o
  -6  -6  11        3.12        2.83      2.79 o
  -5  -6  11        6.57        6.95      5.99 o
  -4  -6  11        1.96        0.36      6.50 o
  -3  -6  11       23.72       24.67      7.94 o
  -2  -6  11       45.64       46.01      7.63 o
  -1  -6  11        4.32        2.02      5.72 o
   0  -6  11        2.02        0.91      7.30 o
   1  -6  11       10.46        9.24      6.62 o
   2  -6  11       10.14       12.48      7.07 o
 -10  -5  11        3.20        3.70      3.95 o
  -9  -5  11        0.85        3.76      3.53 o
  -8  -5  11        0.02       -2.09      2.94 o
  -7  -5  11        0.24       -1.51      2.62 o
  -6  -5  11        3.08        2.65      3.04 o
  -5  -5  11        0.54        0.95      2.74 o
  -4  -5  11       30.09       31.90      6.83 o
  -3  -5  11       24.42       23.39      2.82 o
  -2  -5  11        1.39        6.12      6.82 o
  -1  -5  11       11.87       11.03      6.25 o
   0  -5  11        9.88        7.30      7.35 o
   1  -5  11        3.90        2.46      6.11 o
   2  -5  11       19.95       27.73      8.48 o
   3  -5  11        0.03       -1.52      6.67 o
 -11  -4  11        1.23        8.11      6.93 o
 -10  -4  11       46.46       45.33      6.91 o
  -9  -4  11        0.18        2.12      3.52 o
  -8  -4  11       21.12       23.39      3.33 o
  -7  -4  11        0.33       -2.19      2.58 o
  -6  -4  11        2.98        4.76      3.26 o
  -5  -4  11       71.49       74.05      6.03 o
  -4  -4  11      102.67       94.16      4.91 o
  -3  -4  11       88.59       81.12      4.46 o
  -2  -4  11        2.91        3.64      2.40 o
  -1  -4  11        0.87        0.18      2.23 o
   0  -4  11       31.92       29.31      3.07 o
   1  -4  11       15.65       15.58      7.17 o
   2  -4  11        5.54        3.66      6.64 o
   3  -4  11       21.59       19.57      6.65 o
   4  -4  11        0.24       -2.81      6.93 o
 -11  -3  11        6.86        8.95      6.78 o
 -10  -3  11       31.02       39.19      8.43 o
  -9  -3  11       13.47        8.25      3.37 o
  -8  -3  11        1.58        0.39      3.36 o
  -7  -3  11        3.18        0.16      2.50 o
  -6  -3  11        0.66        0.65      2.53 o
  -5  -3  11       74.92       72.78      6.24 o
  -4  -3  11        0.16       -0.16      2.78 o
  -3  -3  11       38.10       40.92      3.83 o
  -2  -3  11       46.37       38.06      2.54 o
  -1  -3  11      245.37      240.25      6.90 o
   0  -3  11      410.85      413.00     18.66 o
   1  -3  11      105.04       98.90      5.09 o
   2  -3  11      365.31      313.94     10.72 o
   3  -3  11        2.14        0.25      6.27 o
   4  -3  11        5.08        2.14      6.57 o
   5  -3  11        6.35        6.10      5.90 o
   6  -3  11       17.50       14.21      6.83 o
 -11  -2  11        7.61       11.45      8.13 o
 -10  -2  11       20.24       20.20      8.27 o
  -9  -2  11        1.42        0.78      3.15 o
  -8  -2  11       19.03       15.03      3.35 o
  -7  -2  11        0.53       -0.02      2.88 o
  -6  -2  11       72.49       70.26      3.69 o
  -5  -2  11        7.52       15.08      3.68 o
  -4  -2  11       15.04       18.76      3.52 o
  -3  -2  11      175.26      178.55      4.96 o
  -2  -2  11       50.08       50.23      2.65 o
  -1  -2  11       59.92       61.65      2.82 o
   0  -2  11       19.85       17.65      2.60 o
   1  -2  11     1324.47     1313.20     15.77 o
   2  -2  11        3.34        1.83      3.05 o
   3  -2  11      100.17       92.90      5.39 o
   4  -2  11        5.38        4.11      5.61 o
   5  -2  11        2.96        2.44      5.71 o
   6  -2  11        1.77       -0.59      6.39 o
 -10  -1  11        4.29        9.79      8.05 o
  -9  -1  11       25.20       19.64      7.57 o
  -8  -1  11       58.80       54.80      4.28 o
  -7  -1  11       53.86       53.91      4.09 o
  -6  -1  11       24.19       20.74      4.07 o
  -5  -1  11       35.79       31.38      2.82 o
  -4  -1  11        1.16        1.55      3.09 o
  -3  -1  11       17.21       18.89      2.63 o
  -2  -1  11       71.06       78.44      3.06 o
  -1  -1  11        5.84        6.56      1.80 o
   0  -1  11       87.07       90.20      3.24 o
   1  -1  11      222.23      216.11      4.83 o
   2  -1  11        0.92       -3.05      3.16 o
   3  -1  11       13.99       15.41      3.30 o
   4  -1  11        1.32        5.27      6.13 o
   5  -1  11       14.70       11.48      5.31 o
   6  -1  11        9.46       12.39      5.92 o
   7  -1  11        0.23        2.71      5.92 o
 -10   0  11        0.90       -2.35      6.66 o
  -9   0  11        0.41       -5.92      5.92 o
  -8   0  11       23.33       21.13      3.20 o
  -7   0  11       55.09       43.30      3.56 o
  -6   0  11       88.70       76.89      6.68 o
  -5   0  11       18.11       20.55      2.53 o
  -4   0  11       86.76       77.54      3.14 o
  -3   0  11       16.55       12.02      1.66 o
  -2   0  11       40.73       39.86      2.22 o
  -1   0  11        0.05       -0.19      1.63 o
   0   0  11       47.79       53.87      2.75 o
   1   0  11        5.66        4.92      1.87 o
   2   0  11      415.44      389.77      7.46 o
   3   0  11       41.24       40.98      4.04 o
   4   0  11       20.84       21.10      6.02 o
   5   0  11       17.45       11.54      5.80 o
   6   0  11        0.01       -0.51      4.84 o
   7   0  11        2.35        5.82      4.91 o
   8   0  11        3.45       -3.07      5.57 o
 -10   1  11        0.02       -2.59      6.02 o
  -9   1  11        1.04        1.25      6.72 o
  -8   1  11       38.90       36.47      7.89 o
  -7   1  11       35.87       27.79      2.34 o
  -6   1  11       30.61       25.44      2.70 o
  -5   1  11       32.83       31.88      6.90 o
  -4   1  11        2.68        1.94      0.57 o
  -3   1  11        0.15        0.83      0.84 o
  -2   1  11       32.04       29.70      1.81 o
  -1   1  11        7.86        5.81      1.55 o
   0   1  11      121.77      141.87      4.95 o
   1   1  11      151.32      155.87      3.68 o
   2   1  11      107.53      107.19      3.70 o
   3   1  11        0.04       -0.63      2.19 o
   4   1  11       72.57       74.21      5.86 o
   5   1  11       48.26       45.53      5.38 o
   6   1  11       76.79       51.26      5.31 o
   7   1  11        6.13       12.01      4.26 o
   8   1  11        1.55        4.43      4.17 o
   9   1  11        0.56       -0.84      5.11 o
  -9   2  11        0.32       -6.10      6.10 o
  -8   2  11       17.12        9.28      5.89 o
  -7   2  11       59.55       59.71      8.70 o
  -6   2  11      204.10      209.85     12.75 o
  -5   2  11       46.47       47.22      7.76 o
  -4   2  11      189.11      187.56     10.55 o
  -3   2  11       37.44       29.68      6.13 o
  -2   2  11       36.42       41.64      3.03 o
  -1   2  11        3.17        1.01      1.29 o
   0   2  11      488.69      493.10      6.28 o
   1   2  11        0.49        0.39      1.56 o
   2   2  11       40.88       44.06      2.16 o
   3   2  11       93.35       97.59      3.31 o
   4   2  11      417.97      403.04     10.03 o
   5   2  11       31.45       28.61      4.67 o
   6   2  11        0.26       -2.07      4.02 o
   7   2  11       31.16       23.92      4.43 o
   8   2  11       14.31       16.89      4.46 o
   9   2  11        0.01        0.38      4.19 o
  -9   3  11        1.72       -1.66      7.11 o
  -8   3  11        1.68        0.03      6.34 o
  -7   3  11        0.50        4.75      5.98 o
  -6   3  11       11.27       10.69      6.12 o
  -5   3  11       78.35       70.51      8.19 o
  -4   3  11        3.87       10.30      5.07 o
  -3   3  11       76.73       72.45      6.95 o
  -2   3  11       29.99       34.40      6.15 o
  -1   3  11      385.60      419.00      7.69 o
   0   3  11        3.15        3.17      1.53 o
   1   3  11      302.72      329.76      4.29 o
   2   3  11        0.01        0.94      1.34 o
   3   3  11       56.49       56.33      2.43 o
   4   3  11        3.27        1.17      2.01 o
   5   3  11      102.20      105.51      6.36 o
   6   3  11      266.73      273.68      9.42 o
   7   3  11        9.81        5.37      3.93 o
   8   3  11        4.23        2.82      3.83 o
   9   3  11        3.05        1.48      3.85 o
  10   3  11        0.26        0.13      7.69 o
  -8   4  11        0.02        0.60      4.98 o
  -7   4  11       13.89       14.54      7.36 o
  -6   4  11       58.62       57.94      8.89 o
  -5   4  11       73.26       67.35      8.07 o
  -4   4  11       53.70       61.31      8.73 o
  -3   4  11       21.43       17.17      5.30 o
  -2   4  11       62.32       69.70      7.71 o
  -1   4  11        1.61        1.83      4.39 o
   0   4  11      177.52      182.11      8.31 o
   1   4  11        9.72       14.47      1.51 o
   2   4  11       65.59       60.16      2.43 o
   3   4  11        3.55       -0.57      1.64 o
   4   4  11       38.72       37.93      2.37 o
   5   4  11       54.15       55.34      3.81 o
   6   4  11       59.61       53.88      5.19 o
   7   4  11      247.81      242.53     12.37 o
   8   4  11       12.50        9.37      3.73 o
   9   4  11        6.68        8.47      3.91 o
  10   4  11        5.61        2.93      7.28 o
  -8   5  11        0.00       -1.84      6.00 o
  -7   5  11        2.66        4.78      6.27 o
  -6   5  11        4.17        3.05      5.94 o
  -5   5  11        1.17       -0.69      6.78 o
  -4   5  11       74.58       80.78      9.57 o
  -3   5  11      131.03      136.06     10.64 o
  -2   5  11       63.40       66.88      8.08 o
  -1   5  11       41.14       44.03      6.97 o
   0   5  11       90.21      100.12      3.27 o
   1   5  11       75.15       73.07      8.30 o
   2   5  11       27.77       28.65      2.09 o
   3   5  11        0.00       -0.43      1.66 o
   4   5  11        2.39        0.83      1.89 o
   5   5  11       77.78       68.38      4.08 o
   6   5  11        2.71        0.32      3.62 o
   7   5  11       12.70       20.09      3.83 o
   8   5  11      129.97      132.70      8.36 o
   9   5  11        8.11       10.40      6.50 o
  10   5  11        5.11        8.88      7.37 o
  -7   6  11       24.61       31.64      8.43 o
  -6   6  11        5.01        4.06      6.22 o
  -5   6  11        2.86        7.68      5.78 o
  -4   6  11        0.61        1.09      4.97 o
  -3   6  11        3.93        4.16      6.19 o
  -2   6  11      120.97      126.40      9.60 o
  -1   6  11        3.83       13.23      6.10 o
   0   6  11       67.15       67.83      4.37 o
   1   6  11       22.98       21.42      2.61 o
   2   6  11       23.00       19.51      3.15 o
   3   6  11      225.90      243.87      5.99 o
   4   6  11        0.36        1.41      1.73 o
   5   6  11        8.23       10.52      2.14 o
   6   6  11      392.32      397.87     10.02 o
   7   6  11       38.50       34.38      4.17 o
   8   6  11        4.64       -1.48      4.92 o
   9   6  11        9.08        1.82      6.69 o
  10   6  11       15.01       17.82      7.75 o
  11   6  11        3.46       -3.26      7.83 o
  -6   7  11        7.98        8.04      6.50 o
  -5   7  11        0.02        1.69      6.12 o
  -4   7  11       10.06        6.87      6.39 o
  -3   7  11        7.53        5.55      1.23 o
  -2   7  11        2.59        2.65      0.88 o
  -1   7  11       16.93       19.78      1.57 o
   0   7  11      361.21      366.37     12.11 o
   1   7  11        8.51        9.47      2.78 o
   2   7  11       62.05       57.15      4.33 o
   3   7  11       12.83       17.64      3.22 o
   4   7  11       31.92       32.76      3.69 o
   5   7  11        2.42        2.94      2.55 o
   6   7  11      403.71      429.84     10.24 o
   7   7  11       57.88       56.55      4.78 o
   8   7  11       37.48       39.33      4.57 o
   9   7  11        2.81        5.12      6.66 o
  10   7  11        5.98        3.30      6.21 o
  11   7  11        2.82       -0.39      6.87 o
  -5   8  11        5.70        8.93      6.58 o
  -4   8  11        0.23       -0.10      5.25 o
  -3   8  11        0.01       -5.20      5.88 o
  -2   8  11        0.13        0.63      1.76 o
  -1   8  11       19.91       18.55      1.97 o
   0   8  11       33.60       36.50      3.88 o
   1   8  11       20.14       16.45      3.39 o
   2   8  11        4.43        0.78      3.43 o
   3   8  11      382.53      393.67      9.48 o
   4   8  11       40.09       34.66      4.23 o
   5   8  11       17.13       15.94      3.91 o
   6   8  11       17.51       15.63      5.64 o
   7   8  11       12.54       13.87      6.24 o
   8   8  11        6.77        3.77      5.37 o
   9   8  11        0.45       -0.44      5.98 o
  10   8  11        1.93        2.28      6.12 o
  11   8  11        1.43        2.65      7.39 o
  -4   9  11        3.38        2.09      6.02 o
  -3   9  11        0.00       -2.91      6.29 o
  -2   9  11        0.10       -1.02      4.80 o
  -1   9  11        9.69        9.88      3.00 o
   0   9  11        0.12        0.31      2.76 o
   1   9  11      252.61      260.32      7.54 o
   2   9  11      543.84      568.45     25.54 o
   3   9  11       43.99       41.57      4.61 o
   4   9  11       26.97       20.24      4.18 o
   5   9  11       21.43       16.65      4.12 o
   6   9  11        0.04       -0.69      5.28 o
   7   9  11      110.50       96.08      9.51 o
   8   9  11       56.90       54.93      7.84 o
   9   9  11       44.50       44.52      8.37 o
  10   9  11        1.72       -6.84      6.84 o
  11   9  11        6.31        2.84      7.96 o
  -3  10  11       20.07       19.17      6.56 o
  -2  10  11        4.18        5.18      6.45 o
  -1  10  11        2.33        3.61      6.31 o
   0  10  11       70.46       72.23      4.90 o
   1  10  11        0.15        0.64      3.26 o
   2  10  11        4.35        1.75      3.87 o
   3  10  11        3.51        6.72      3.77 o
   4  10  11       79.31       71.20      5.54 o
   5  10  11       80.05       87.63      5.94 o
   6  10  11        1.04       -0.53      5.38 o
   7  10  11        0.21       -0.26      5.67 o
   8  10  11       13.13       10.38      6.37 o
   9  10  11       34.40       39.77      8.25 o
  10  10  11        0.65       -4.77      6.28 o
  -1  11  11        1.33        1.16      5.58 o
   0  11  11        4.15       12.18      6.12 o
   1  11  11        6.55        6.85      3.60 o
   2  11  11        2.81       -0.07      3.61 o
   3  11  11       12.15       11.97      3.93 o
   4  11  11        6.49        4.94      3.77 o
   5  11  11        3.53        5.79      4.15 o
   6  11  11       23.88       14.55      6.51 o
   7  11  11        0.30        2.39      5.89 o
   8  11  11        5.98        5.53      5.33 o
   9  11  11        2.99        0.16      7.04 o
  10  11  11        0.13        0.64      6.89 o
   1  12  11        7.45        7.14      5.86 o
   2  12  11        0.05       -3.65      3.65 o
   3  12  11        0.01       -2.72      3.71 o
   4  12  11        3.66       -0.48      3.82 o
   5  12  11        7.97       14.78      3.93 o
   6  12  11       49.93       42.19      7.07 o
   7  12  11        5.14        9.23      5.90 o
   8  12  11        0.09       -0.25      6.49 o
   9  12  11        3.18        3.55      6.18 o
   4  13  11        0.28       -2.84      4.04 o
   5  13  11       21.16       23.95      7.97 o
   6  13  11        0.14       -1.46      5.99 o
   7  13  11        0.07       -1.63      5.94 o
  -8  -7  12        2.04        0.42      3.96 o
  -7  -7  12        3.41        5.45      5.31 o
  -6  -7  12        1.11        9.30      6.18 o
  -5  -7  12        1.65        7.63      7.37 o
  -4  -7  12        0.08        3.58      6.18 o
  -3  -7  12        0.27       -0.47      6.74 o
  -2  -7  12        0.90        7.71      5.73 o
  -1  -7  12        1.81        4.94      7.60 o
  -9  -6  12        0.09       -0.81      3.60 o
  -8  -6  12        0.26       -1.10      3.47 o
  -7  -6  12       10.08        9.44      5.83 o
  -6  -6  12       40.83       36.00      6.90 o
  -5  -6  12       27.51       31.69      8.10 o
  -4  -6  12       18.63       20.69      7.69 o
  -3  -6  12        0.02       -0.47      6.75 o
  -2  -6  12        0.68       -0.56      6.06 o
  -1  -6  12        5.04        8.66      5.58 o
   0  -6  12       15.84       17.87      7.84 o
   1  -6  12        1.53       -7.10      7.10 o
 -10  -5  12       19.08       18.42      6.23 o
  -9  -5  12       11.43        9.61      3.62 o
  -8  -5  12        4.78        0.89      2.72 o
  -7  -5  12       22.91       15.17      3.05 o
  -6  -5  12        0.12       -0.53      2.94 o
  -5  -5  12        0.04        0.18      2.73 o
  -4  -5  12        1.50       -2.64      6.40 o
  -3  -5  12       20.90       15.37      2.73 o
  -2  -5  12       16.68       14.78      6.90 o
  -1  -5  12        4.71       10.94      6.23 o
   0  -5  12        8.28       10.79      6.87 o
   1  -5  12       28.95       37.83      7.52 o
   2  -5  12        6.28       14.70      7.48 o
 -10  -4  12        2.77        4.55      5.58 o
  -9  -4  12       11.58       15.71      3.99 o
  -8  -4  12       22.93       21.39      3.21 o
  -7  -4  12        0.55        0.98      2.70 o
  -6  -4  12       44.76       41.38      4.50 o
  -5  -4  12        1.37        1.34      2.99 o
  -4  -4  12       15.11       14.86      3.26 o
  -3  -4  12        6.17        7.27      2.88 o
  -2  -4  12       20.22       19.31      4.08 o
  -1  -4  12      134.06      135.07     10.88 o
   0  -4  12       47.25       53.53      9.08 o
   1  -4  12      140.77      141.98     11.64 o
   2  -4  12       10.06        6.45      6.62 o
   3  -4  12        2.76        6.30      6.71 o
   4  -4  12        2.75        2.56      7.08 o
 -10  -3  12        0.89        0.73      6.47 o
  -9  -3  12        1.15        1.13      3.47 o
  -8  -3  12       10.35       12.93      3.32 o
  -7  -3  12        6.68        8.94      2.70 o
  -6  -3  12        0.08       -0.98      2.58 o
  -5  -3  12        9.70        3.05      3.35 o
  -4  -3  12        9.22       10.24      3.50 o
  -3  -3  12       13.21       16.10      3.52 o
  -2  -3  12       95.98       96.16      4.03 o
  -1  -3  12      128.66      138.65      5.90 o
   0  -3  12       12.61       14.83      3.17 o
   1  -3  12       15.54       18.39      3.31 o
   2  -3  12        6.42        1.99      7.06 o
   3  -3  12        3.84        1.70      6.35 o
   4  -3  12       11.27        8.52      6.32 o
   5  -3  12        0.00        2.90      6.74 o
 -10  -2  12        5.77        4.73      6.03 o
  -9  -2  12       14.88       11.07      6.67 o
  -8  -2  12        1.70        0.27      2.96 o
  -7  -2  12        4.09        2.66      2.97 o
  -6  -2  12       16.07       18.47      2.82 o
  -5  -2  12       93.77       92.54      5.50 o
  -4  -2  12       86.94       76.15      5.12 o
  -3  -2  12       61.65       69.71      3.75 o
  -2  -2  12        9.11        7.22      1.96 o
  -1  -2  12        0.00       -0.68      1.92 o
   0  -2  12      432.38      441.49      9.84 o
   1  -2  12       14.53       19.84      4.05 o
   2  -2  12      282.13      284.06      8.41 o
   3  -2  12      125.93      138.12      7.12 o
   4  -2  12       20.91       23.92      6.74 o
   5  -2  12        7.16        5.70      6.13 o
   6  -2  12       38.52       50.36      7.96 o
 -10  -1  12       26.73       28.82      7.73 o
  -9  -1  12        8.83        8.50      7.08 o
  -8  -1  12        7.23        5.86      6.69 o
  -7  -1  12        5.52        6.16      3.47 o
  -6  -1  12        9.52        5.66      2.54 o
  -5  -1  12       24.48       21.14      2.68 o
  -4  -1  12        4.03        4.03      3.17 o
  -3  -1  12        2.81        0.04      1.74 o
  -2  -1  12       98.07      104.63      3.56 o
  -1  -1  12        1.34        0.18      1.88 o
   0  -1  12      194.44      195.81      4.78 o
   1  -1  12       69.65       66.26      3.87 o
   2  -1  12        5.12        1.78      3.19 o
   3  -1  12        4.87       -0.35      6.32 o
   4  -1  12       23.72       17.89      6.40 o
   5  -1  12       29.96       33.20      7.42 o
   6  -1  12        2.53        1.06      5.87 o
   7  -1  12        1.06       -1.31      6.22 o
 -10   0  12        2.05       -0.02      7.09 o
  -9   0  12       23.34       31.89      8.28 o
  -8   0  12       55.88       50.17      8.26 o
  -7   0  12       53.17       43.84      5.52 o
  -6   0  12       15.94       15.63      2.42 o
  -5   0  12       68.21       73.97      6.10 o
  -4   0  12        2.22        1.82      1.43 o
  -3   0  12       18.82       22.24      2.21 o
  -2   0  12       20.11       17.37      2.05 o
  -1   0  12       10.36        8.61      1.89 o
   0   0  12       47.21       49.10      2.84 o
   1   0  12        3.07        3.43      2.19 o
   2   0  12      506.64      499.99     11.44 o
   3   0  12       27.11       24.63      6.52 o
   4   0  12       65.11       65.84      8.46 o
   5   0  12       10.42       16.77      6.50 o
   6   0  12        0.37       -0.48      6.06 o
   7   0  12        0.33        2.00      5.87 o
  -9   1  12        5.20        6.75      6.61 o
  -8   1  12        0.00        0.80      6.51 o
  -7   1  12        1.32        7.61      7.36 o
  -6   1  12        0.62       -1.54      6.59 o
  -5   1  12      281.64      303.07     13.65 o
  -4   1  12        0.70        0.63      0.86 o
  -3   1  12       28.53       27.70      3.11 o
  -2   1  12       16.86       19.04      1.96 o
  -1   1  12       80.22       77.49      3.07 o
   0   1  12       87.81       94.69      3.46 o
   1   1  12      210.23      226.07      5.01 o
   2   1  12       66.09       64.61      3.34 o
   3   1  12       37.39       31.05      7.47 o
   4   1  12       23.49       25.36      5.01 o
   5   1  12        2.39       -1.09      4.25 o
   6   1  12      120.55      115.08      8.74 o
   7   1  12        0.98        5.74      4.12 o
   8   1  12        2.37        4.04      4.03 o
  -9   2  12        0.03        1.98      7.25 o
  -8   2  12        1.11        2.00      5.94 o
  -7   2  12        0.02       -1.18      5.87 o
  -6   2  12        4.86        8.75      7.28 o
  -5   2  12       15.75       13.60      5.64 o
  -4   2  12       34.04       42.91      7.79 o
  -3   2  12      269.87      271.68     11.80 o
  -2   2  12      183.31      178.04      7.29 o
  -1   2  12      107.28      109.31      4.25 o
   0   2  12       23.85       22.96      2.09 o
   1   2  12       50.49       46.87      2.67 o
   2   2  12        0.03        1.45      2.14 o
   3   2  12        0.94        3.20      2.50 o
   4   2  12      613.49      605.14     22.07 o
   5   2  12       17.53        9.38      4.41 o
   6   2  12       41.28       37.80      4.98 o
   7   2  12       13.94       19.52      4.62 o
   8   2  12        1.74        3.67      3.98 o
   9   2  12        0.46        3.77      4.23 o
  -9   3  12        2.00       -5.19      5.19 o
  -8   3  12        0.01       -3.36      5.99 o
  -7   3  12       10.63       13.28      7.33 o
  -6   3  12        0.00        2.85      6.10 o
  -5   3  12       45.76       35.47      7.19 o
  -4   3  12       28.47       20.63      6.38 o
  -3   3  12       90.74       71.80      7.51 o
  -2   3  12       93.72       80.87      7.40 o
  -1   3  12       23.83       25.05      1.54 o
   0   3  12       86.60       80.06      3.53 o
   1   3  12       55.99       52.70      3.13 o
   2   3  12      267.69      297.35      5.42 o
   3   3  12        5.89        4.23      2.09 o
   4   3  12        0.18        0.07      2.64 o
   5   3  12        0.61        1.71      4.07 o
   6   3  12        4.22        3.94      4.01 o
   7   3  12        0.00        2.42      3.79 o
   8   3  12        9.69       10.55      4.26 o
   9   3  12        0.76       -0.64      4.18 o
  -8   4  12        2.06       -0.44      7.08 o
  -7   4  12        0.02       -6.03      6.03 o
  -6   4  12        3.07        0.84      6.03 o
  -5   4  12      123.70      124.53     10.95 o
  -4   4  12       40.65       39.98      8.22 o
  -3   4  12       19.39       18.65      6.29 o
  -2   4  12       19.04       17.39      5.90 o
  -1   4  12        0.33        2.85      5.67 o
   0   4  12       66.42       63.05      2.82 o
   1   4  12        1.08        0.96      1.62 o
   2   4  12       26.28       20.80      2.38 o
   3   4  12      121.80      115.01      3.82 o
   4   4  12       35.47       35.89      2.86 o
   5   4  12       14.63       14.52      4.12 o
   6   4  12       45.35       41.79      4.92 o
   7   4  12        0.60       -1.07      3.53 o
   8   4  12       51.37       59.35      5.47 o
   9   4  12        5.77        7.32      3.99 o
  10   4  12        0.86        2.86      7.19 o
  -7   5  12        0.62       -4.15      7.33 o
  -6   5  12       23.24       24.26      8.24 o
  -5   5  12        0.02       -2.70      6.20 o
  -4   5  12        7.50       -0.89      5.90 o
  -3   5  12       16.04       19.56      6.34 o
  -2   5  12        9.93        4.18      4.54 o
  -1   5  12       59.66       66.69      7.82 o
   0   5  12       41.79       42.79      2.30 o
   1   5  12       18.36       20.70      1.96 o
   2   5  12      238.84      238.50      5.17 o
   3   5  12       53.43       55.67      3.21 o
   4   5  12        0.14        0.15      2.44 o
   5   5  12      492.72      509.01     16.23 o
   6   5  12      141.48      136.64     10.48 o
   7   5  12       60.14       63.68      5.41 o
   8   5  12        9.07        4.27      3.62 o
   9   5  12       30.50       37.80      4.87 o
  10   5  12        0.83        5.81      6.73 o
  -7   6  12        0.25        1.49      7.70 o
  -6   6  12        0.34       -3.37      6.15 o
  -5   6  12       21.42       24.98      7.83 o
  -4   6  12       12.31       15.95      6.64 o
  -3   6  12       12.07       10.26      5.64 o
  -2   6  12        1.93        8.89      6.87 o
  -1   6  12      126.44      123.25     10.04 o
   0   6  12      144.26      141.99      7.40 o
   1   6  12      253.20      283.59      6.56 o
   2   6  12        1.93        1.75      2.83 o
   3   6  12       75.71       72.41      3.50 o
   4   6  12      239.78      232.15      5.98 o
   5   6  12       41.70       50.03      5.43 o
   6   6  12      272.82      240.63     12.60 o
   7   6  12        0.68        2.55      5.66 o
   8   6  12       22.44       11.50      6.20 o
   9   6  12        6.01       10.60      6.07 o
  10   6  12        9.35        9.34      6.77 o
  -6   7  12        0.05        0.92      6.29 o
  -5   7  12        0.24       -4.02      6.18 o
  -4   7  12        4.39        2.69      5.92 o
  -3   7  12       16.15        9.65      6.35 o
  -2   7  12        0.08       -1.14      5.98 o
  -1   7  12       51.16       56.50      7.50 o
   0   7  12      228.11      247.91      6.24 o
   1   7  12        4.02        3.55      2.58 o
   2   7  12       87.04       95.59      7.80 o
   3   7  12       30.54       31.42      3.92 o
   4   7  12        1.77       -1.23      2.36 o
   5   7  12      174.41      186.00      7.77 o
   6   7  12       52.23       41.42      7.49 o
   7   7  12       71.24       76.44      8.53 o
   8   7  12       13.50       13.94      6.77 o
   9   7  12       26.92       27.57      7.76 o
  10   7  12        6.38        9.30      6.75 o
  -5   8  12        1.18        6.34      6.87 o
  -4   8  12        0.19        1.38      5.28 o
  -3   8  12        0.57        0.08      5.38 o
  -2   8  12        5.21        2.74      6.62 o
  -1   8  12        2.69        0.75      2.56 o
   0   8  12       62.21       66.92      3.79 o
   1   8  12       83.16       77.71      4.61 o
   2   8  12        2.91        0.83      3.21 o
   3   8  12       12.49        7.08      3.77 o
   4   8  12        0.52        0.15      3.47 o
   5   8  12        1.30       -7.09      8.47 o
   6   8  12      153.06      148.96     10.52 o
   7   8  12        1.43        1.95      6.32 o
   8   8  12        7.78        5.11      5.55 o
   9   8  12        0.01        0.22      6.58 o
  10   8  12        1.07       -2.51      7.31 o
  -4   9  12        0.77        2.01      6.01 o
  -3   9  12        8.53        4.48      5.28 o
  -2   9  12        0.85       -2.86      6.45 o
  -1   9  12        2.64        1.94      6.69 o
   0   9  12       46.62       41.80      7.90 o
   1   9  12       19.81       27.78      9.04 o
   2   9  12       29.06       22.51      5.18 o
   3   9  12        3.44        0.42      3.70 o
   4   9  12        5.14        2.69      3.64 o
   5   9  12        0.19       -2.59      3.71 o
   6   9  12       48.47       48.34      6.96 o
   7   9  12        9.11        9.55      5.55 o
   8   9  12       10.79       11.29      6.31 o
   9   9  12        8.30        3.19      5.75 o
  10   9  12        1.96        0.53      6.58 o
  -2  10  12        3.25        5.45      6.52 o
  -1  10  12       16.91        7.20      6.08 o
   0  10  12       75.15       69.75      8.95 o
   1  10  12       27.25       21.69      3.82 o
   2  10  12       15.11       15.38      3.71 o
   3  10  12        4.48        3.16      3.57 o
   4  10  12       35.00       32.80      4.56 o
   5  10  12       54.29       60.26      6.34 o
   6  10  12       13.23        7.28      5.46 o
   7  10  12       18.27       24.08      6.41 o
   8  10  12        9.33        7.07      5.96 o
   9  10  12       17.08       26.83      7.99 o
  10  10  12        5.54        4.78      7.30 o
  -1  11  12        4.29        5.79      6.33 o
   0  11  12        0.23        5.80      6.64 o
   1  11  12        3.96        1.00      5.74 o
   2  11  12        5.34        3.69      3.29 o
   3  11  12       17.40       16.74      3.86 o
   4  11  12        0.00       -1.41      3.60 o
   5  11  12        0.55       -0.44      3.82 o
   6  11  12        0.17       -1.42      5.20 o
   7  11  12       12.54       18.18      6.95 o
   8  11  12        0.14       -1.57      5.33 o
   9  11  12        3.74        6.50      6.90 o
   1  12  12        0.04       -0.98      5.91 o
   2  12  12        0.32       -2.18      5.92 o
   3  12  12        6.68        7.00      3.81 o
   4  12  12        2.53        4.15      3.69 o
   5  12  12        6.65        4.13      4.01 o
   6  12  12        3.12        2.71      5.48 o
   7  12  12       14.58       10.67      5.91 o
   8  12  12       10.46       17.03      6.68 o
   5  13  12        4.17        3.45      4.11 o
   6  13  12        0.93       -0.03      6.27 o
  -6  -7  13       10.50        6.52      7.19 o
  -5  -7  13        5.33       14.68      7.13 o
  -4  -7  13        0.00       -6.73      6.97 o
  -3  -7  13        6.40       10.87      6.68 o
  -8  -6  13        2.52       -2.02      3.93 o
  -7  -6  13        3.89        3.83      5.10 o
  -6  -6  13       11.71        8.04      5.88 o
  -5  -6  13        3.40       11.85      7.51 o
  -4  -6  13        0.10       -3.54      6.03 o
  -3  -6  13        8.69        4.05      5.82 o
  -2  -6  13        1.64       -0.21      7.01 o
  -1  -6  13        7.54       11.71      7.18 o
   0  -6  13       15.78       19.06      7.95 o
  -9  -5  13        2.61       -0.09      3.62 o
  -8  -5  13        0.02       -1.09      2.81 o
  -7  -5  13        0.10        0.81      2.57 o
  -6  -5  13        3.57        2.07      3.08 o
  -5  -5  13        0.11       -1.38      6.47 o
  -4  -5  13       32.18       36.39      7.68 o
  -3  -5  13        6.43        6.71      6.70 o
  -2  -5  13        7.22        6.51      5.62 o
  -1  -5  13        7.67        7.22      6.87 o
   0  -5  13        2.73        6.95      6.37 o
   1  -5  13        7.33        4.24      4.93 o
  -9  -4  13        2.13        1.03      5.17 o
  -8  -4  13        0.20        0.65      2.68 o
  -7  -4  13        0.18       -0.18      2.75 o
  -6  -4  13       33.45       32.19      4.21 o
  -5  -4  13       21.81       23.54      3.72 o
  -4  -4  13        2.16        0.29      2.96 o
  -3  -4  13        0.01       -2.77      2.81 o
  -2  -4  13        7.33        5.26      2.56 o
  -1  -4  13       43.19       48.64      8.96 o
   0  -4  13        0.89       -0.94      6.91 o
   1  -4  13        1.30        3.31      5.56 o
   2  -4  13        1.20       -0.43      5.36 o
   3  -4  13        0.00       -1.10      6.87 o
 -10  -3  13        0.00       -0.39      7.07 o
  -9  -3  13        4.07        2.87      5.97 o
  -8  -3  13        0.07        0.90      3.17 o
  -7  -3  13        0.99       -0.27      2.60 o
  -6  -3  13       71.33       71.39      4.13 o
  -5  -3  13       32.11       29.47      5.43 o
  -4  -3  13       21.22       19.23      3.70 o
  -3  -3  13        0.05        0.77      3.16 o
  -2  -3  13        1.02       -0.20      2.31 o
  -1  -3  13       21.29       20.59      2.65 o
   0  -3  13       10.28       15.04      4.81 o
   1  -3  13        2.72        0.65      7.46 o
   2  -3  13        4.33        6.02      7.06 o
   3  -3  13       24.36       29.09      7.57 o
   4  -3  13        7.76        3.90      5.96 o
 -10  -2  13        0.59       -3.38      7.28 o
  -9  -2  13        3.99       -1.27      7.43 o
  -8  -2  13        5.35        3.55      6.00 o
  -7  -2  13        0.77        1.18      2.70 o
  -6  -2  13       61.77       54.90      3.67 o
  -5  -2  13        3.80        2.66      3.61 o
  -4  -2  13       29.36       28.42      4.30 o
  -3  -2  13        3.33        0.76      2.13 o
  -2  -2  13        8.54        8.65      2.27 o
  -1  -2  13       11.69        7.76      2.62 o
   0  -2  13      463.88      477.27      8.40 o
   1  -2  13        1.44        2.92      3.17 o
   2  -2  13       19.41       21.12      7.31 o
   3  -2  13        3.21        5.33      5.84 o
   4  -2  13       38.98       42.36      8.66 o
   5  -2  13       26.75       33.92      8.13 o
  -9  -1  13       14.12        7.51      6.94 o
  -8  -1  13        0.01       -0.65      5.76 o
  -7  -1  13        0.12        2.75      2.35 o
  -6  -1  13      112.72      100.93      9.85 o
  -5  -1  13        3.00        1.77      2.30 o
  -4  -1  13        6.48        4.34      2.22 o
  -3  -1  13        3.08        1.15      2.31 o
  -2  -1  13       53.16       53.39      3.00 o
  -1  -1  13       11.62       14.61      2.39 o
   0  -1  13      268.89      286.69      6.76 o
   1  -1  13       22.20       19.02      3.14 o
   2  -1  13       91.07       97.64     10.12 o
   3  -1  13       15.89        7.14      6.84 o
   4  -1  13        2.66        2.86      6.63 o
   5  -1  13        0.66        2.46      6.10 o
   6  -1  13       16.08       20.73      6.91 o
  -9   0  13        7.03        7.34      8.10 o
  -8   0  13        6.67        7.64      7.40 o
  -7   0  13        1.85        3.89      6.38 o
  -6   0  13       46.16       46.98      2.87 o
  -5   0  13      137.37      140.22      3.83 o
  -4   0  13       40.10       42.07      2.23 o
  -3   0  13        5.18        3.01      2.12 o
  -2   0  13        0.06        0.11      2.16 o
  -1   0  13        8.97        7.24      2.06 o
   0   0  13       14.00       20.84      2.60 o
   1   0  13        1.57        0.42      2.60 o
   2   0  13       37.70       27.90      6.81 o
   3   0  13        1.67       -2.36      5.72 o
   4   0  13      172.11      169.53     11.38 o
   5   0  13       45.71       46.49      7.42 o
   6   0  13        7.42        3.42      6.03 o
   7   0  13        5.70       13.87      6.29 o
  -9   1  13        1.57       -0.35      6.49 o
  -8   1  13        4.81        9.17      7.69 o
  -7   1  13        0.56       -2.86      6.10 o
  -6   1  13        0.72        0.07      5.38 o
  -5   1  13       95.41       91.86      8.42 o
  -4   1  13      133.23      106.37      1.89 o
  -3   1  13       44.07       41.63      2.63 o
  -2   1  13        1.03        3.05      1.83 o
  -1   1  13        7.00        5.76      2.20 o
   0   1  13        0.50        0.97      2.29 o
   1   1  13       58.68       72.11      4.23 o
   2   1  13       56.82       60.75      4.51 o
   3   1  13        2.01       -2.16      6.88 o
   4   1  13       37.42       35.98      7.78 o
   5   1  13       56.84       42.20      7.47 o
   6   1  13        9.45        7.80      6.07 o
   7   1  13       41.32       39.12      7.40 o
   8   1  13       83.59       86.08      9.60 o
  -9   2  13        0.25        2.34      7.66 o
  -8   2  13        0.03        3.52      5.41 o
  -7   2  13       21.80       23.63      6.56 o
  -6   2  13        0.31       -2.27      6.26 o
  -5   2  13       19.07       23.86      7.20 o
  -4   2  13       65.55       77.09      8.70 o
  -3   2  13        4.07        5.43      5.38 o
  -2   2  13       17.57       16.09      1.88 o
  -1   2  13       84.26       89.24      3.43 o
   0   2  13        9.23        7.69      2.04 o
   1   2  13       36.76       30.43      3.11 o
   2   2  13       38.68       38.06      3.60 o
   3   2  13     1387.62     1442.88     15.33 o
   4   2  13        5.43        4.84      4.23 o
   5   2  13      155.81      142.00      7.53 o
   6   2  13        0.39        1.67      3.72 o
   7   2  13        6.99        5.65      4.00 o
   8   2  13        4.17        2.54      4.53 o
  -8   3  13        4.02        0.67      7.33 o
  -7   3  13        0.05        7.76      7.88 o
  -6   3  13       50.58       45.49      7.45 o
  -5   3  13        7.33        8.75      6.30 o
  -4   3  13        6.47        8.00      6.59 o
  -3   3  13        0.75       -1.26      5.00 o
  -2   3  13      253.43      243.69     12.09 o
  -1   3  13       25.04       23.37      1.81 o
   0   3  13       41.95       45.14      3.06 o
   1   3  13       11.86       14.21      2.49 o
   2   3  13       50.88       50.50      2.95 o
   3   3  13       26.13       27.93      2.85 o
   4   3  13       86.64       86.32      6.07 o
   5   3  13       89.87       86.23      6.03 o
   6   3  13      201.66      180.85     14.82 o
   7   3  13       34.20       30.16      4.89 o
   8   3  13        0.67        2.10      3.97 o
   9   3  13        7.08        9.26      4.66 o
  -8   4  13        1.69       -0.96      5.96 o
  -7   4  13        0.45       -5.14      7.35 o
  -6   4  13       64.30       62.17      9.56 o
  -5   4  13        1.13        9.46      7.22 o
  -4   4  13       73.58       63.68      8.53 o
  -3   4  13        5.24        8.34      6.87 o
  -2   4  13       72.94       60.36      7.98 o
  -1   4  13       91.92       88.15      8.36 o
   0   4  13      173.82      173.55      4.51 o
   1   4  13      223.95      232.28      4.82 o
   2   4  13       49.71       45.12      3.07 o
   3   4  13       82.84       77.36      3.53 o
   4   4  13        5.21        3.85      2.46 o
   5   4  13      167.52      154.23      7.23 o
   6   4  13       20.76       18.68      4.58 o
   7   4  13        0.19        1.86      3.74 o
   8   4  13        2.87        3.37      3.90 o
   9   4  13        5.45        7.04      4.41 o
  -7   5  13        0.22       -1.55      6.19 o
  -6   5  13       18.17       17.70      7.12 o
  -5   5  13       12.07        5.99      7.24 o
  -4   5  13        0.02       -0.03      7.06 o
  -3   5  13       76.81       76.71      9.47 o
  -2   5  13       89.26       97.37      9.37 o
  -1   5  13       31.31       27.31      6.37 o
   0   5  13        2.73        0.61      5.41 o
   1   5  13      154.05      153.53      4.52 o
   2   5  13       31.17       32.03      2.59 o
   3   5  13      116.81      118.78      4.45 o
   4   5  13       16.20       16.56      2.83 o
   5   5  13        0.13       -0.96      5.67 o
   6   5  13      159.96      152.31     11.18 o
   7   5  13        0.02       -0.49      3.64 o
   8   5  13        9.60        8.63      4.04 o
   9   5  13        2.22        2.78      3.75 o
  -6   6  13        0.80        0.28      7.10 o
  -5   6  13       14.35        8.40      7.21 o
  -4   6  13       24.11       19.11      7.52 o
  -3   6  13       43.24       48.84      8.03 o
  -2   6  13       21.90       16.80      7.45 o
  -1   6  13       10.24       14.92      6.94 o
   0   6  13        2.24        1.20      1.12 o
   1   6  13      363.98      372.60     15.56 o
   2   6  13       53.41       52.43      4.27 o
   3   6  13       20.99       21.47      2.76 o
   4   6  13        0.23       -1.09      2.61 o
   5   6  13      301.58      311.06      9.96 o
   6   6  13      108.32      103.27      9.56 o
   7   6  13       12.98       10.87      5.71 o
   8   6  13       17.34       17.39      6.66 o
   9   6  13        8.51        6.78      6.31 o
  10   6  13       14.39       15.79      7.42 o
  -5   7  13        4.32        1.83      6.32 o
  -4   7  13        8.37        6.74      6.09 o
  -3   7  13        4.64        4.48      6.26 o
  -2   7  13       25.06       33.21      7.47 o
  -1   7  13       13.89       12.19      6.85 o
   0   7  13       25.08       25.40      3.16 o
   1   7  13        4.94        7.29      2.48 o
   2   7  13        1.19        0.34      2.71 o
   3   7  13      127.44      129.10      5.99 o
   4   7  13        9.06        8.87      2.91 o
   5   7  13      741.55      763.23     14.47 o
   6   7  13        9.84        7.60      6.32 o
   7   7  13       52.88       47.82      7.49 o
   8   7  13        2.82        4.60      5.27 o
   9   7  13       11.90       15.30      6.27 o
  10   7  13        0.01        2.72      7.48 o
  -4   8  13        0.16       -6.15      6.15 o
  -3   8  13        2.78        4.92      6.51 o
  -2   8  13        7.33        9.74      6.73 o
  -1   8  13       81.77       99.26     10.51 o
   0   8  13      195.55      187.92     20.54 o
   1   8  13       42.98       52.14      3.74 o
   2   8  13       26.53       16.22      3.35 o
   3   8  13       38.01       34.54      4.18 o
   4   8  13        0.53       -2.84      3.65 o
   5   8  13        8.60        5.10      4.35 o
   6   8  13      338.25      323.62     14.11 o
   7   8  13       18.36        7.01      6.27 o
   8   8  13        0.56        2.13      5.57 o
   9   8  13        0.05        4.15      6.31 o
  10   8  13        0.02       -3.58      7.54 o
  -3   9  13        0.58        3.06      6.72 o
  -2   9  13        0.27       -0.95      5.66 o
  -1   9  13        3.49        3.90      6.02 o
   0   9  13        5.38        5.92      6.68 o
   1   9  13      217.78      221.21      9.91 o
   2   9  13       17.85       19.87      3.79 o
   3   9  13        2.94       -6.32      6.32 o
   4   9  13        1.47        0.50      3.77 o
   5   9  13       22.06       18.60      4.54 o
   6   9  13       60.07       50.73      7.19 o
   7   9  13       16.15       10.85      6.02 o
   8   9  13        2.16        2.13      5.53 o
   9   9  13        5.53        4.35      7.29 o
  10   9  13        2.45       -2.82      6.37 o
  -2  10  13        1.00       -0.55      5.87 o
  -1  10  13        0.05        1.87      6.75 o
   0  10  13       12.67       16.72      6.93 o
   1  10  13        4.45        2.96      6.30 o
   2  10  13       35.40       28.31      4.04 o
   3  10  13       34.72       30.97      4.45 o
   4  10  13        1.47        3.87      3.63 o
   5  10  13        4.91        2.63      3.94 o
   6  10  13       25.10       20.83      4.41 o
   7  10  13        0.94        0.19      5.69 o
   8  10  13        0.57       -0.50      5.79 o
   9  10  13        0.00       -3.54      6.02 o
   0  11  13       14.28       19.90      7.29 o
   1  11  13       10.74        9.66      7.04 o
   2  11  13        0.13       -0.29      6.41 o
   3  11  13        6.49        6.96      3.50 o
   4  11  13        6.72        6.74      3.70 o
   5  11  13       54.46       58.82      5.58 o
   6  11  13       37.01       34.43      5.09 o
   7  11  13        1.06        1.06      5.79 o
   8  11  13       13.61       17.81      7.01 o
   9  11  13        2.26        3.21      6.40 o
   2  12  13       27.98       24.89      6.93 o
   3  12  13        2.10        2.40      6.25 o
   4  12  13        0.01        0.27      3.92 o
   5  12  13       30.16       28.44      7.06 o
   6  12  13        7.95        7.03      5.66 o
   7  12  13        0.94        1.41      5.80 o
   8  12  13        1.17        4.04      6.69 o
  -6  -6  14       16.01       11.01      6.63 o
  -5  -6  14        0.11        0.02      5.70 o
  -4  -6  14       15.82       14.86      7.59 o
  -3  -6  14        1.69        8.07      7.20 o
  -2  -6  14        0.15        1.76      7.51 o
  -8  -5  14       10.17        9.18      3.93 o
  -7  -5  14        0.71        3.09      3.57 o
  -6  -5  14       16.04       13.28      6.11 o
  -5  -5  14       17.76       16.64      7.30 o
  -4  -5  14       14.02       15.05      7.54 o
  -3  -5  14        3.05        2.22      6.49 o
  -2  -5  14        2.56        1.56      7.09 o
  -1  -5  14        4.42        3.73      7.42 o
   0  -5  14       22.40       25.76      8.02 o
  -8  -4  14        0.13       -3.18      3.67 o
  -7  -4  14        0.29        0.31      2.66 o
  -6  -4  14        0.05       -2.41      3.46 o
  -5  -4  14        1.12        2.72      3.80 o
  -4  -4  14        0.29       -1.47      3.04 o
  -3  -4  14        0.93        0.01      2.91 o
  -2  -4  14        0.19       -7.89      7.89 o
  -1  -4  14       40.37       33.76      7.43 o
   0  -4  14        9.16       10.23      5.71 o
   1  -4  14        0.37       -3.73      6.55 o
   2  -4  14        0.00       -4.16      6.70 o
  -9  -3  14       11.53       10.05      5.92 o
  -8  -3  14        1.46        0.51      5.53 o
  -7  -3  14        0.35       -1.14      2.68 o
  -6  -3  14        0.70       -1.86      2.57 o
  -5  -3  14        1.49       -1.24      3.40 o
  -4  -3  14        9.39       10.52      3.67 o
  -3  -3  14       39.75       50.92      4.78 o
  -2  -3  14       15.89       13.05      5.41 o
  -1  -3  14        4.47        3.77      3.36 o
   0  -3  14        7.92       11.38      6.23 o
   1  -3  14        0.13       -2.14      6.33 o
   2  -3  14        3.86        2.99      6.17 o
   3  -3  14        4.79       12.81      6.50 o
  -9  -2  14        0.28        4.78      6.21 o
  -8  -2  14        1.08        4.27      6.16 o
  -7  -2  14        9.20       11.85      5.35 o
  -6  -2  14       16.64       18.26      2.87 o
  -5  -2  14        1.71        0.49      3.44 o
  -4  -2  14       17.09       18.28      2.97 o
  -3  -2  14        3.31       -0.03      3.72 o
  -2  -2  14        0.55       -0.79      2.79 o
  -1  -2  14      236.00      246.28      6.57 o
   0  -2  14        4.35        2.77      2.98 o
   1  -2  14       92.93       80.19     10.27 o
   2  -2  14       21.38       28.48      7.57 o
   3  -2  14        3.93        3.93      6.34 o
   4  -2  14       18.39       18.32      6.14 o
  -9  -1  14        0.37       -2.65      7.39 o
  -8  -1  14        0.31       -4.16      6.56 o
  -7  -1  14       15.46       14.01      5.95 o
  -6  -1  14        5.03        5.65      2.51 o
  -5  -1  14        4.32        5.85      2.40 o
  -4  -1  14        0.73       -0.69      2.51 o
  -3  -1  14       14.80       11.99      2.69 o
  -2  -1  14        8.48        7.06      3.10 o
  -1  -1  14       13.78       10.76      2.99 o
   0  -1  14        0.65        2.04      3.94 o
   1  -1  14       16.57        9.91      7.05 o
   2  -1  14       81.64       86.44      9.84 o
   3  -1  14        8.17       11.67      5.57 o
   4  -1  14       17.55       16.53      5.93 o
   5  -1  14       51.73       81.54      9.86 o
  -9   0  14        9.20        3.28      6.68 o
  -8   0  14       25.00       21.32      6.74 o
  -7   0  14       20.30       15.98      6.71 o
  -6   0  14        0.11        0.04      5.92 o
  -5   0  14        0.98       -0.02      1.58 o
  -4   0  14        0.51       -0.78      2.09 o
  -3   0  14       15.20       15.94      2.39 o
  -2   0  14        9.16        6.38      2.40 o
  -1   0  14        3.04        0.56      2.92 o
   0   0  14      544.70      559.48      9.65 o
   1   0  14       83.00       81.35      5.95 o
   2   0  14       31.40       25.40      7.51 o
   3   0  14        0.16       -3.07      5.48 o
   4   0  14       46.87       35.72      8.18 o
   5   0  14        0.01        1.21      5.43 o
   6   0  14       47.84       42.64      7.65 o
  -9   1  14        6.26        6.67      6.33 o
  -8   1  14       12.65       24.47      7.68 o
  -7   1  14       12.97       15.74      7.34 o
  -6   1  14        8.43        8.03      6.88 o
  -5   1  14        6.46        7.19      6.71 o
  -4   1  14       31.09       27.66      1.13 o
  -3   1  14        1.34        2.55      1.78 o
  -2   1  14       12.81       12.48      2.34 o
  -1   1  14       14.47       13.48      2.66 o
   0   1  14      250.70      257.15      6.64 o
   1   1  14      223.80      241.56      9.64 o
   2   1  14       48.03       43.49      5.32 o
   3   1  14       51.45       51.83      7.91 o
   4   1  14        0.06       -0.55      6.00 o
   5   1  14        5.39        0.68      5.57 o
   6   1  14       11.43       19.90      6.50 o
   7   1  14       21.72       22.99      7.08 o
  -8   2  14        6.81        7.36      6.53 o
  -7   2  14        4.72        7.99      6.47 o
  -6   2  14        0.27        3.64      5.85 o
  -5   2  14        0.02       -5.21      6.42 o
  -4   2  14        0.11       -1.23      5.33 o
  -3   2  14       47.99       38.61      7.13 o
  -2   2  14       55.62       61.32      8.36 o
  -1   2  14        6.18        6.83      2.20 o
   0   2  14        2.41        0.86      2.23 o
   1   2  14       61.29       68.48      4.09 o
   2   2  14        0.12        2.52      3.23 o
   3   2  14      255.11      266.05     11.85 o
   4   2  14       21.58       34.25      7.55 o
   5   2  14       16.20       18.12      4.69 o
   6   2  14       27.25       29.51      4.95 o
   7   2  14        3.17        2.79      4.22 o
   8   2  14        0.13        1.20      4.70 o
  -8   3  14        0.03        0.45      8.11 o
  -7   3  14        3.77       -6.15      7.72 o
  -6   3  14        0.75        1.72      5.63 o
  -5   3  14       14.78       10.90      6.40 o
  -4   3  14       31.30       17.68      6.31 o
  -3   3  14       20.17       23.54      6.46 o
  -2   3  14        0.20        1.53      6.29 o
  -1   3  14      111.73       87.15      3.18 o
   0   3  14        0.09        0.20      1.98 o
   1   3  14        0.09       -2.34      2.34 o
   2   3  14       14.78        9.91      2.84 o
   3   3  14      236.38      238.49      5.87 o
   4   3  14       40.38       43.04      5.27 o
   5   3  14       89.59       69.02      5.77 o
   6   3  14       22.21       26.89      4.76 o
   7   3  14        2.20        2.59      4.09 o
   8   3  14        0.02        0.90      4.15 o
  -7   4  14       18.79       15.43      8.21 o
  -6   4  14       20.73       24.70      8.48 o
  -5   4  14       27.49       29.06      8.28 o
  -4   4  14        1.27       -0.61      5.86 o
  -3   4  14        1.14        1.28      5.76 o
  -2   4  14       87.29       92.89      9.35 o
  -1   4  14       77.69       78.74      7.98 o
   0   4  14        1.66        1.45      1.71 o
   1   4  14       46.03       51.84      3.70 o
   2   4  14       32.73       31.76      2.92 o
   3   4  14        5.68        3.01      2.47 o
   4   4  14       25.43       22.35      3.79 o
   5   4  14       91.09       87.00      6.43 o
   6   4  14        1.60        1.21      3.82 o
   7   4  14        2.53        5.91      4.07 o
   8   4  14        0.46       -1.75      3.72 o
   9   4  14       22.04       31.48      5.24 o
  -7   5  14        0.50       -2.01      6.81 o
  -6   5  14       56.66       61.28      9.63 o
  -5   5  14        2.58       -1.84      6.39 o
  -4   5  14        4.12        9.26      5.98 o
  -3   5  14       11.73        8.29      5.43 o
  -2   5  14        0.10       -4.80      6.76 o
  -1   5  14       21.27       16.64      5.71 o
   0   5  14       34.05       31.27      6.29 o
   1   5  14       11.37        8.12      1.95 o
   2   5  14      107.79      105.46      4.05 o
   3   5  14        0.52        0.22      2.40 o
   4   5  14       13.64        9.99      2.94 o
   5   5  14       35.77       26.55      6.51 o
   6   5  14       36.73       44.58      7.92 o
   7   5  14        1.67        1.93      3.80 o
   8   5  14        4.66       13.51      4.25 o
   9   5  14        7.87       16.65      4.83 o
  -6   6  14       15.33       18.44      7.78 o
  -5   6  14        0.14        1.83      6.29 o
  -4   6  14       12.87       20.03      7.50 o
  -3   6  14       19.28       27.45      7.97 o
  -2   6  14        7.18        8.65      7.07 o
  -1   6  14        4.47        0.58      6.72 o
   0   6  14        0.03       -1.49      5.17 o
   1   6  14       95.82      108.96      5.81 o
   2   6  14        1.60        3.45      2.12 o
   3   6  14      138.11      125.47      4.63 o
   4   6  14      191.95      193.53      5.95 o
   5   6  14        6.14        5.23      4.45 o
   6   6  14        2.61        2.53      5.62 o
   7   6  14       27.61       25.99      7.26 o
   8   6  14        5.67        3.15      6.00 o
   9   6  14        7.37       14.79      8.06 o
  -5   7  14        0.26        1.56      7.17 o
  -4   7  14        5.82        2.45      5.68 o
  -3   7  14        9.09       11.22      6.63 o
  -2   7  14       67.43       66.67      8.39 o
  -1   7  14        7.41       11.33      7.05 o
   0   7  14        1.12       -0.36      6.73 o
   1   7  14        8.25       10.13      2.37 o
   2   7  14        8.72       14.54      3.27 o
   3   7  14        5.56        4.61      3.82 o
   4   7  14      160.28      181.79      5.82 o
   5   7  14        5.77        2.91      4.49 o
   6   7  14       81.98       83.69      9.00 o
   7   7  14       18.98        9.24      6.03 o
   8   7  14       10.67       11.33      6.22 o
   9   7  14       12.03        9.40      7.28 o
  -4   8  14        1.44        7.33      7.28 o
  -3   8  14        3.39        1.83      7.02 o
  -2   8  14        8.57        8.59      5.56 o
  -1   8  14        2.77        5.38      6.03 o
   0   8  14       22.92       11.14      7.02 o
   1   8  14       69.41       70.23      3.85 o
   2   8  14        4.82        1.14      3.01 o
   3   8  14       55.31       54.48      4.72 o
   4   8  14       13.04       12.13      4.21 o
   5   8  14       89.34      100.02      6.70 o
   6   8  14       42.45       41.70      6.92 o
   7   8  14        0.02       -4.16      4.99 o
   8   8  14        3.49        2.71      6.36 o
   9   8  14        5.99       -1.29      6.82 o
  -3   9  14        0.37        3.24      5.66 o
  -2   9  14        8.29       13.14      7.29 o
  -1   9  14       20.08       27.29      7.34 o
   0   9  14       45.53       35.68      8.70 o
   1   9  14        0.22        0.09      7.34 o
   2   9  14        5.38        2.97      3.78 o
   3   9  14        7.26        6.06      3.41 o
   4   9  14        0.57       -0.66      3.57 o
   5   9  14       68.72       60.09     12.97 o
   6   9  14        4.47       12.01      6.05 o
   7   9  14        2.87        2.08      5.77 o
   8   9  14        2.76        3.87      5.50 o
   9   9  14        0.01        3.09      6.31 o
  -1  10  14       24.72       29.38      7.99 o
   0  10  14       16.04       17.05      7.35 o
   1  10  14        1.69        3.05      5.75 o
   2  10  14        0.26       -3.63      5.73 o
   3  10  14        7.14        9.22      3.62 o
   4  10  14        0.94        0.64      3.66 o
   5  10  14        8.44       10.87      4.13 o
   6  10  14        3.97       -1.04      4.35 o
   7  10  14        5.44        4.27      5.57 o
   8  10  14        0.07        0.38      6.07 o
   9  10  14        1.17        7.04      6.85 o
   0  11  14        2.50       -5.83      5.83 o
   1  11  14       29.85       34.25      7.88 o
   2  11  14        5.70       10.83      6.34 o
   3  11  14        1.65       -1.40      6.58 o
   4  11  14       11.94       12.57      3.88 o
   5  11  14        0.77        2.74      3.45 o
   6  11  14        0.00        1.88      4.24 o
   7  11  14        0.32       -5.96      5.96 o
   8  11  14        3.98        7.96      6.49 o
   3  12  14        5.47        1.67      6.12 o
   4  12  14        8.16       13.93      6.54 o
   5  12  14        0.86        1.79      4.05 o
   6  12  14        3.25        5.11      4.33 o
  -6  -5  15        8.12       -2.92      7.24 o
  -5  -5  15        1.51        8.28      6.28 o
  -4  -5  15        0.12       -3.98      7.50 o
  -3  -5  15        7.11       14.26      8.30 o
  -2  -5  15       12.48        5.98      6.78 o
  -7  -4  15        2.10       -4.23      4.70 o
  -6  -4  15       16.44       22.01      4.00 o
  -5  -4  15        1.36        4.94      6.00 o
  -4  -4  15        1.46        0.34      6.00 o
  -3  -4  15        1.12       -4.80      7.65 o
  -2  -4  15        0.07       -3.24      7.78 o
  -1  -4  15       26.70       37.20      8.32 o
   0  -4  15        0.40       -0.97      7.49 o
  -8  -3  15        0.37        1.34      5.74 o
  -7  -3  15        6.07        3.56      3.79 o
  -6  -3  15        0.14       -2.37      3.22 o
  -5  -3  15        8.14        6.33      3.82 o
  -4  -3  15        2.05        1.51      3.58 o
  -3  -3  15        6.78       12.36      3.93 o
  -2  -3  15       43.68       57.87     13.35 o
  -1  -3  15        9.49        5.41      8.26 o
   0  -3  15      133.17      128.10     12.12 o
   1  -3  15        1.17        8.21      7.57 o
   2  -3  15        1.02        8.12      6.60 o
  -8  -2  15        1.20       -0.56      5.30 o
  -7  -2  15        1.18        7.30      5.41 o
  -6  -2  15        0.27       -2.16      3.62 o
  -5  -2  15       23.43       25.03      4.48 o
  -4  -2  15        0.76       -1.14      3.79 o
  -3  -2  15        5.62        4.82      3.75 o
  -2  -2  15      109.44      126.21      9.45 o
  -1  -2  15       80.39       87.88      5.93 o
   0  -2  15        9.76        3.41      7.51 o
   1  -2  15        0.05        1.01      7.29 o
   2  -2  15       33.61       28.99      7.24 o
   3  -2  15        4.61        7.81      5.60 o
  -8  -1  15        2.15        3.32      6.78 o
  -7  -1  15        9.94        8.49      5.83 o
  -6  -1  15        0.33       -0.42      4.73 o
  -5  -1  15        2.27        3.51      2.39 o
  -4  -1  15        9.57        3.31      4.25 o
  -3  -1  15       15.02       14.40      4.10 o
  -2  -1  15      249.51      288.07      9.34 o
  -1  -1  15        1.43        0.58      4.32 o
   0  -1  15       19.09       27.86      4.85 o
   1  -1  15       18.02       16.16      7.63 o
   2  -1  15       23.36        8.08      6.90 o
   3  -1  15        1.25        2.98      5.94 o
   4  -1  15       24.94       28.35      7.61 o
  -8   0  15        7.32       -1.62      7.79 o
  -7   0  15        0.53        0.25      6.76 o
  -6   0  15       21.46       21.96      6.54 o
  -5   0  15        2.23        4.03      5.76 o
  -4   0  15        2.13       -0.91      3.90 o
  -3   0  15        2.67       -1.05      4.35 o
  -2   0  15        3.68        1.70      2.92 o
  -1   0  15       63.05       61.34      4.40 o
   0   0  15      239.07      263.89      9.40 o
   1   0  15        1.25       -2.16      4.24 o
   2   0  15       76.51       53.72      8.82 o
   3   0  15       13.72       13.66      5.86 o
   4   0  15       42.26       51.54      8.34 o
   5   0  15        1.27        2.53      5.81 o
  -8   1  15        0.67        5.29      6.69 o
  -7   1  15       19.72       21.98      8.02 o
  -6   1  15        0.14        1.73      6.77 o
  -5   1  15        0.03       -3.92      5.98 o
  -4   1  15       15.31       18.44      6.39 o
  -3   1  15       19.21       13.84      6.35 o
  -2   1  15        0.21       -0.56      2.26 o
  -1   1  15      161.27      171.84      5.68 o
   0   1  15      178.90      190.76      6.18 o
   1   1  15        0.42        1.01      4.50 o
   2   1  15       12.10       14.66      4.92 o
   3   1  15       34.83       27.00      7.82 o
   4   1  15      133.25      126.03     10.59 o
   5   1  15        0.18       -0.82      5.09 o
   6   1  15        0.73        5.60      6.20 o
  -8   2  15        6.35        7.17      7.29 o
  -7   2  15        2.47        2.40      6.21 o
  -6   2  15       21.76       18.52      6.59 o
  -5   2  15        0.01       -2.71      6.46 o
  -4   2  15        4.58        1.60      5.42 o
  -3   2  15       22.80       15.33      5.92 o
  -2   2  15       27.29       30.21      3.54 o
  -1   2  15        0.97        0.21      2.64 o
   0   2  15       52.90       51.17      3.74 o
   1   2  15       71.39       69.83      4.62 o
   2   2  15      469.16      497.23     12.56 o
   3   2  15       62.73       77.75      9.62 o
   4   2  15        0.29       -3.57      6.18 o
   5   2  15       22.80       25.48      6.92 o
   6   2  15       40.18       54.27      7.75 o
   7   2  15        2.61        1.24      6.18 o
  -7   3  15        3.26        1.85      7.42 o
  -6   3  15        4.41        5.93      7.12 o
  -5   3  15        0.15        2.28      5.48 o
  -4   3  15      101.80      125.18     10.07 o
  -3   3  15        3.98        7.82      6.78 o
  -2   3  15       67.56       56.80      7.39 o
  -1   3  15       24.39       21.20      2.05 o
   0   3  15       17.40       15.10      2.61 o
   1   3  15        4.79        7.37      2.64 o
   2   3  15       19.82       23.18      3.33 o
   3   3  15       11.99       14.05      5.13 o
   4   3  15        3.78       10.34      4.20 o
   5   3  15        3.87        0.28      4.00 o
   6   3  15        1.87       -0.51      3.93 o
   7   3  15        3.05        3.80      4.30 o
  -7   4  15       12.89        8.50      7.48 o
  -6   4  15        6.88        3.63      6.08 o
  -5   4  15        0.17        3.25      5.74 o
  -4   4  15        1.70       -2.48      7.32 o
  -3   4  15       16.97       20.75      7.07 o
  -2   4  15       15.39       16.30      7.04 o
  -1   4  15        3.74        3.74      6.24 o
   0   4  15       33.41       33.21      2.72 o
   1   4  15        9.83        7.91      2.53 o
   2   4  15       55.51       54.09      6.41 o
   3   4  15       13.22        9.85      2.57 o
   4   4  15        5.81        5.29      3.22 o
   5   4  15       31.64       32.34      9.40 o
   6   4  15        1.92        2.24      4.15 o
   7   4  15        4.20        4.23      4.19 o
   8   4  15        5.28        0.99      4.12 o
  -6   5  15       14.40       11.61      7.25 o
  -5   5  15       15.41       18.28      8.20 o
  -4   5  15        3.97       11.93      7.81 o
  -3   5  15       13.28       14.94      7.75 o
  -2   5  15        0.81       -0.15      5.43 o
  -1   5  15        2.40       -0.21      5.59 o
   0   5  15        8.87        9.49      6.57 o
   1   5  15       69.47       67.46      3.79 o
   2   5  15        1.58       -0.52      2.27 o
   3   5  15       16.53       16.33      2.82 o
   4   5  15        5.05        0.76      3.73 o
   5   5  15       32.25       27.30      6.12 o
   6   5  15        0.86       -1.38      5.66 o
   7   5  15       37.46       51.10      5.62 o
   8   5  15       22.66       22.44      4.67 o
  -5   6  15        8.69        7.35      7.00 o
  -4   6  15       42.58       46.72      7.99 o
  -3   6  15        0.64       -1.90      7.23 o
  -2   6  15       40.69       50.13      8.29 o
  -1   6  15       35.02       42.96      8.44 o
   0   6  15       62.29       62.31      8.81 o
   1   6  15        2.00        2.85      2.65 o
   2   6  15       81.94       80.02      3.59 o
   3   6  15       34.32       41.07      3.37 o
   4   6  15      241.17      251.51     13.79 o
   5   6  15       47.97       58.60      5.68 o
   6   6  15        1.91       -0.68      5.52 o
   7   6  15        3.92        6.12      5.91 o
   8   6  15        1.84       -2.05      6.87 o
  -4   7  15        5.49        6.55      5.42 o
  -3   7  15       39.34       48.21      8.60 o
  -2   7  15       47.68       49.91      7.63 o
  -1   7  15       26.55       18.18      7.28 o
   0   7  15        2.10        1.48      6.26 o
   1   7  15       25.41       20.92      2.51 o
   2   7  15        5.23        2.41      2.92 o
   3   7  15        4.20        3.26      3.59 o
   4   7  15       63.87       85.11      6.06 o
   5   7  15        1.56        0.71      4.49 o
   6   7  15       22.50       30.56      6.75 o
   7   7  15        0.03       -1.51      5.91 o
   8   7  15        0.07        1.90      6.75 o
   9   7  15        0.94        3.15      6.98 o
  -3   8  15        0.53        5.97      5.97 o
  -2   8  15       67.77       91.61     10.15 o
  -1   8  15        0.40        3.42      6.51 o
   0   8  15        0.43        3.68      6.42 o
   1   8  15       14.17       17.80      7.00 o
   2   8  15        1.91        1.26      2.68 o
   3   8  15       34.62       37.92      4.43 o
   4   8  15       15.87       13.85      4.11 o
   5   8  15       10.53       12.48      4.28 o
   6   8  15        0.71       -0.24      5.48 o
   7   8  15        0.52       -0.24      5.74 o
   8   8  15        3.54        8.70      7.27 o
   9   8  15        5.22       10.48      7.29 o
  -2   9  15        0.00       -0.23      6.94 o
  -1   9  15       62.72       80.56     10.20 o
   0   9  15       39.23       37.51      8.59 o
   1   9  15       18.05       24.39      7.79 o
   2   9  15        1.38       -1.44      7.07 o
   3   9  15       10.29       12.36      4.76 o
   4   9  15       20.94       15.34      3.96 o
   5   9  15       42.85       50.98      5.34 o
   6   9  15       17.85       21.55      6.19 o
   7   9  15       39.09       44.12      7.72 o
   8   9  15        0.53        3.48      6.03 o
  -1  10  15        1.39       -1.45      5.96 o
   0  10  15        0.09       -1.02      6.73 o
   1  10  15       19.59       11.92      6.28 o
   2  10  15       15.49       12.15      7.38 o
   3  10  15       31.30       32.30      8.00 o
   4  10  15        2.00       -0.41      3.52 o
   5  10  15       19.26       20.58      4.56 o
   6  10  15        9.52        9.35      4.82 o
   7  10  15        9.13       11.42      6.38 o
   8  10  15        0.34        3.44      6.74 o
   1  11  15        4.56        1.75      5.32 o
   2  11  15        0.13        0.03      6.92 o
   3  11  15        1.93        2.36      6.09 o
   4  11  15        4.65        7.44      5.49 o
   5  11  15        0.90        1.51      3.82 o
   6  11  15        0.06        2.61      4.32 o
   7  11  15        1.37       -2.95      6.03 o
  -5  -4  16        0.04        3.01      6.62 o
  -4  -4  16        7.21        9.09      6.43 o
  -3  -4  16       13.52       14.64      8.02 o
  -2  -4  16       10.35        9.61      6.76 o
  -7  -3  16        1.87       -3.64      3.97 o
  -6  -3  16        0.12       -2.34      3.97 o
  -5  -3  16        1.09        3.12      3.62 o
  -4  -3  16        1.66       -0.19      3.54 o
  -3  -3  16        4.82        2.14      7.23 o
  -2  -3  16        8.68       10.21      7.22 o
  -1  -3  16        1.54       -0.86      7.04 o
   0  -3  16        3.62        3.81      7.80 o
   1  -3  16        8.26        6.33      6.12 o
  -7  -2  16        7.45        8.04      5.37 o
  -6  -2  16       17.63       18.72      4.63 o
  -5  -2  16        2.34        5.68      4.29 o
  -4  -2  16        0.86        1.24      4.10 o
  -3  -2  16        0.04       -0.26      3.98 o
  -2  -2  16       83.05       85.25      6.20 o
  -1  -2  16        7.24        7.54      3.90 o
   0  -2  16        7.50        3.61      7.86 o
   1  -2  16       13.66        8.27      6.75 o
   2  -2  16        9.57        8.33      6.36 o
  -7  -1  16        4.64        3.98      5.88 o
  -6  -1  16        0.12       -0.92      5.77 o
  -5  -1  16        5.25        3.34      3.92 o
  -4  -1  16       22.13       21.03      4.69 o
  -3  -1  16        0.37        1.06      3.94 o
  -2  -1  16      104.45      119.40      7.12 o
  -1  -1  16       10.07        7.02      4.10 o
   0  -1  16        0.83        0.52      4.30 o
   1  -1  16       11.83        7.16      6.88 o
   2  -1  16       15.20       27.15      7.76 o
   3  -1  16        0.03        2.56      6.38 o
  -7   0  16       20.57       27.69      7.52 o
  -6   0  16        3.48        2.07      6.27 o
  -5   0  16       22.63       16.27      5.83 o
  -4   0  16        0.26       -4.68      4.69 o
  -3   0  16        1.02       -1.07      4.56 o
  -2   0  16       23.08       24.39      6.35 o
  -1   0  16       25.76       40.00      5.56 o
   0   0  16      108.23      111.67      6.88 o
   1   0  16        0.01       -2.41      4.06 o
   2   0  16       16.23       20.47      7.14 o
   3   0  16        9.55       20.32      6.75 o
   4   0  16        0.48       -6.44      6.44 o
  -7   1  16       33.92       39.82      8.94 o
  -6   1  16        0.86       -1.94      5.51 o
  -5   1  16        0.85       -0.95      5.20 o
  -4   1  16        0.13       -1.73      5.29 o
  -3   1  16        1.26       -2.63      6.31 o
  -2   1  16        0.37       -1.97      4.40 o
  -1   1  16       40.45       41.64      5.47 o
   0   1  16       38.92       56.20      7.97 o
   1   1  16        2.27        2.98      4.36 o
   2   1  16        0.25       -1.72      4.19 o
   3   1  16        7.66        6.63      5.39 o
   4   1  16       34.14       39.36      7.97 o
   5   1  16        7.22        2.76      6.29 o
  -7   2  16        0.03       -0.92      5.97 o
  -6   2  16        2.96        7.88      6.37 o
  -5   2  16       63.95       67.41      9.49 o
  -4   2  16       16.65       14.56      5.89 o
  -3   2  16       17.60       11.78      5.56 o
  -2   2  16        0.93        1.06      5.51 o
  -1   2  16        1.73        1.75      4.93 o
   0   2  16        0.04        0.63      4.53 o
   1   2  16       32.96       36.06      5.85 o
   2   2  16       13.10       12.80      4.88 o
   3   2  16       83.66       80.26      9.20 o
   4   2  16        1.30       -1.55      6.41 o
   5   2  16        5.20       -1.03      5.08 o
   6   2  16       22.22       22.99      6.93 o
  -7   3  16        1.80       -3.45      6.18 o
  -6   3  16        0.73        8.20      7.75 o
  -5   3  16       13.44       14.99      7.13 o
  -4   3  16        1.44        2.61      6.73 o
  -3   3  16        0.83        2.75      6.23 o
  -2   3  16        0.88        7.92      6.75 o
  -1   3  16        3.47        3.84      6.36 o
   0   3  16        0.53       -1.22      5.58 o
   1   3  16        0.44       -0.05      4.62 o
   2   3  16      135.73      147.65      7.99 o
   3   3  16        0.17        2.82      4.46 o
   4   3  16       65.03       68.64      9.17 o
   5   3  16        8.87       11.21      4.04 o
   6   3  16        0.28       -2.14      4.92 o
   7   3  16        2.31        6.74      4.94 o
  -6   4  16        6.80       10.63      7.25 o
  -5   4  16        5.13        9.70      7.34 o
  -4   4  16        3.04       -0.81      6.03 o
  -3   4  16       25.71       17.60      7.62 o
  -2   4  16       28.03       23.54      6.63 o
  -1   4  16        1.07        3.10      6.47 o
   0   4  16        2.83       10.45      6.56 o
   1   4  16        4.63        8.85      6.26 o
   2   4  16       24.05       20.98      6.97 o
   3   4  16       36.62       34.40      5.20 o
   4   4  16       39.26       39.30      4.12 o
   5   4  16       48.92       55.98      5.68 o
   6   4  16        0.13       -0.31      4.12 o
   7   4  16        4.58        1.52      4.24 o
  -5   5  16       11.96       12.80      7.75 o
  -4   5  16        6.39        5.78      5.39 o
  -3   5  16        0.31       -2.44      6.79 o
  -2   5  16        0.04       -0.43      6.44 o
  -1   5  16        7.42        8.24      6.10 o
   0   5  16       12.31       11.79      6.68 o
   1   5  16        1.56        8.73      6.74 o
   2   5  16        2.24        6.89      6.32 o
   3   5  16       53.22       48.18      4.76 o
   4   5  16        2.18        3.45      3.98 o
   5   5  16       21.70       20.24      6.05 o
   6   5  16        1.16        0.27      5.58 o
   7   5  16       16.24       19.66      4.62 o
  -5   6  16       23.38       24.39      8.15 o
  -4   6  16        0.02       -2.17      6.78 o
  -3   6  16        1.14       -1.92      7.14 o
  -2   6  16       15.14        9.80      6.94 o
  -1   6  16        3.84        0.13      7.15 o
   0   6  16       26.15       22.06      8.27 o
   1   6  16       38.69       29.64      6.29 o
   2   6  16        8.91        6.92      3.17 o
   3   6  16        0.13       -0.81      3.65 o
   4   6  16        2.78        3.58      4.07 o
   5   6  16        6.59        6.20      5.02 o
   6   6  16       39.44       40.62      7.29 o
   7   6  16        4.63        9.02      6.08 o
   8   6  16        3.60        2.05      7.20 o
  -4   7  16        2.76       -0.11      5.87 o
  -3   7  16        0.66        0.86      6.57 o
  -2   7  16       27.03       21.78      6.71 o
  -1   7  16       15.61       20.20      6.81 o
   0   7  16       23.16       30.18      7.37 o
   1   7  16       29.14       35.34      6.85 o
   2   7  16        3.66        2.82      2.96 o
   3   7  16      172.66      167.28      7.16 o
   4   7  16      106.22       91.81      6.23 o
   5   7  16      114.76      110.91      6.91 o
   6   7  16        8.00        9.78      5.71 o
   7   7  16        6.56        6.12      6.20 o
   8   7  16        0.08       -4.14      6.44 o
  -3   8  16        6.78        3.75      5.53 o
  -2   8  16       10.20       12.11      7.53 o
  -1   8  16        0.16        1.67      6.56 o
   0   8  16        5.80        7.10      7.24 o
   1   8  16        3.38       -6.03      7.21 o
   2   8  16        0.00        5.88      7.12 o
   3   8  16        1.34        2.51      3.45 o
   4   8  16      358.61      387.70     19.87 o
   5   8  16       14.15        9.43      4.28 o
   6   8  16        1.18        0.03      5.33 o
   7   8  16        3.61       -2.96      5.89 o
   8   8  16        0.00       -0.34      7.10 o
  -1   9  16       20.77       24.74      6.94 o
   0   9  16        1.65       -1.44      6.01 o
   1   9  16        1.84       -4.95      7.19 o
   2   9  16        0.37        0.05      6.63 o
   3   9  16        6.67       -0.25      7.57 o
   4   9  16       86.78      102.99      6.34 o
   5   9  16        0.59        3.32      4.14 o
   6   9  16        4.43        4.23      5.70 o
   7   9  16       23.00       31.62      7.31 o
   0  10  16        0.97        1.09      6.23 o
   1  10  16        9.26       10.89      6.37 o
   2  10  16        3.62        9.52      7.04 o
   3  10  16        5.51        5.86      6.69 o
   4  10  16        6.10       14.88      7.34 o
   5  10  16       29.86       33.60      4.82 o
   6  10  16       14.22       11.33      4.28 o
   7  10  16        1.99        6.40      6.16 o
   3  11  16        2.31        6.04      6.59 o
   4  11  16       22.31       27.45      8.14 o
   5  11  16        0.78        2.67      6.76 o
  -5  -3  17        8.05        7.45      6.87 o
  -4  -3  17        0.17        0.14      7.20 o
  -3  -3  17        3.85        5.17      6.35 o
  -2  -3  17       10.92       13.73      6.73 o
  -6  -2  17        1.02       -2.70      4.27 o
  -5  -2  17        4.98        9.73      4.30 o
  -4  -2  17        5.72        7.07      4.35 o
  -3  -2  17        3.86        4.31      4.17 o
  -2  -2  17       49.66       50.16      5.48 o
  -1  -2  17        0.19        0.72      6.35 o
   0  -2  17        6.15        4.32      7.78 o
   1  -2  17        0.12        3.14      6.02 o
  -6  -1  17        0.89       -0.54      5.55 o
  -5  -1  17        2.00       -2.23      4.70 o
  -4  -1  17        4.97       -1.40      4.40 o
  -3  -1  17       11.49       15.45      4.46 o
  -2  -1  17        6.82       15.64      4.75 o
  -1  -1  17        4.59        5.87      4.17 o
   0  -1  17        0.89       -1.05      3.76 o
   1  -1  17        0.39       -0.52      5.96 o
   2  -1  17       13.29       16.13      6.73 o
  -6   0  17        0.09        1.23      5.60 o
  -5   0  17        2.70       -2.05      5.90 o
  -4   0  17        0.81       -6.00      6.76 o
  -3   0  17        4.00        9.32      4.51 o
  -2   0  17       80.01       90.95      7.09 o
  -1   0  17        6.35        6.01      4.37 o
   0   0  17       47.78       49.31      5.64 o
   1   0  17        0.02       -0.01      3.66 o
   2   0  17        1.84       -2.00      5.50 o
   3   0  17       24.91       33.48      7.44 o
  -6   1  17       15.05       22.63      6.91 o
  -5   1  17        1.18       -1.27      6.04 o
  -4   1  17        1.45        1.03      6.15 o
  -3   1  17       15.41       13.91      6.85 o
  -2   1  17       27.41       23.50      5.57 o
  -1   1  17      211.41      226.60     14.90 o
   0   1  17       21.39       29.48      4.97 o
   1   1  17       32.88       30.63      5.25 o
   2   1  17       18.10       19.35      4.89 o
   3   1  17        0.22        0.58      6.49 o
   4   1  17        1.83        9.44      6.88 o
  -6   2  17        0.71        1.71      5.91 o
  -5   2  17        0.30       -3.72      7.25 o
  -4   2  17       10.02       12.71      6.30 o
  -3   2  17        9.00        9.54      6.27 o
  -2   2  17        2.65        0.46      6.55 o
  -1   2  17       33.22       34.51      6.20 o
   0   2  17       18.91       21.64      4.96 o
   1   2  17       68.65       71.85      6.40 o
   2   2  17       15.97       13.82      4.36 o
   3   2  17        5.99        4.43      5.54 o
   4   2  17        1.83       -6.77      6.77 o
   5   2  17        5.87        4.39      6.39 o
  -6   3  17        6.88       15.96      8.14 o
  -5   3  17        0.06        4.66      7.14 o
  -4   3  17       29.11       20.65      7.50 o
  -3   3  17       29.15       24.94      6.78 o
  -2   3  17        0.45        0.00      5.41 o
  -1   3  17        5.19       -2.88      6.23 o
   0   3  17       10.63        7.10      6.03 o
   1   3  17        8.05       12.39      4.82 o
   2   3  17        2.38        3.81      4.16 o
   3   3  17       49.56       49.61      5.75 o
   4   3  17       26.67       23.93      7.62 o
   5   3  17       27.47       29.90      6.91 o
   6   3  17       10.04        4.48      6.52 o
  -5   4  17        0.05       -0.07      6.70 o
  -4   4  17        4.32        7.14      7.20 o
  -3   4  17        3.76        3.61      6.51 o
  -2   4  17        1.65        4.83      6.88 o
  -1   4  17        2.53       -1.65      6.77 o
   0   4  17        6.52        4.18      6.41 o
   1   4  17        4.18       -1.01      6.79 o
   2   4  17        7.59       13.05      6.58 o
   3   4  17        4.02        3.41      4.57 o
   4   4  17        0.66       -4.62      6.37 o
   5   4  17        0.77        4.26      4.20 o
   6   4  17        1.29       -1.01      4.38 o
  -5   5  17        8.60        6.22      6.94 o
  -4   5  17        4.45        5.04      7.40 o
  -3   5  17        1.14        3.63      6.42 o
  -2   5  17       27.97       32.16      8.32 o
  -1   5  17       40.59       51.07      8.40 o
   0   5  17        3.35       -1.23      7.04 o
   1   5  17        1.92        5.35      6.24 o
   2   5  17       10.03       11.97      6.12 o
   3   5  17        0.58       -1.81      3.62 o
   4   5  17       55.61       57.98      7.35 o
   5   5  17        1.49        0.27      5.46 o
   6   5  17        8.57        7.38      5.88 o
  -4   6  17        0.64       -7.91      7.91 o
  -3   6  17        0.76       -2.10      5.94 o
  -2   6  17        0.34        0.40      6.09 o
  -1   6  17        2.42       -0.90      7.51 o
   0   6  17        0.03       -0.02      6.51 o
   1   6  17       24.57       18.04      7.89 o
   2   6  17       40.49       36.20      7.75 o
   3   6  17        5.28        8.42      3.64 o
   4   6  17       68.41       82.34      6.14 o
   5   6  17        4.79        2.98      5.15 o
   6   6  17        0.89        0.22      5.90 o
   7   6  17       12.27       12.71      6.58 o
  -3   7  17        6.45        1.87      6.67 o
  -2   7  17        0.43       -0.35      6.36 o
  -1   7  17        5.17       13.06      6.22 o
   0   7  17        1.02        0.84      7.02 o
   1   7  17        7.97       16.83      8.16 o
   2   7  17       84.43      108.68     10.85 o
   3   7  17       19.60       14.35      4.14 o
   4   7  17       23.47       29.44      4.57 o
   5   7  17        4.89        6.68      5.00 o
   6   7  17        2.99        2.77      5.77 o
   7   7  17       19.30       25.26      7.45 o
  -2   8  17        8.01       11.51      6.72 o
  -1   8  17        2.03        9.51      5.49 o
   0   8  17        0.93        4.80      6.32 o
   1   8  17        3.35        6.73      5.61 o
   2   8  17        7.77       11.18      5.99 o
   3   8  17       44.36       50.55      8.36 o
   4   8  17       35.06       21.41      4.51 o
   5   8  17       39.16       36.12      6.70 o
   6   8  17        6.13       11.30      5.75 o
   7   8  17        8.86       10.26      6.75 o
  -1   9  17       23.04       20.40      8.38 o
   0   9  17       19.27       19.35      7.75 o
   1   9  17        4.76       10.31      6.81 o
   2   9  17        6.79        5.68      6.29 o
   3   9  17       22.62       13.20      7.41 o
   4   9  17       28.25       36.21      8.87 o
   5   9  17        0.18        2.22      5.90 o
   6   9  17        0.80       -0.04      5.76 o
   1  10  17        0.03        2.90      6.20 o
   2  10  17        3.01       -0.33      7.45 o
   3  10  17        1.10        1.83      6.25 o
   4  10  17       27.63       25.90      6.83 o
   5  10  17        1.93       -1.29      5.87 o
  -5  -1  18        0.01       -0.98      5.78 o
  -4  -1  18       18.63       13.32      4.65 o
  -3  -1  18        3.11        4.02      4.45 o
  -2  -1  18        0.72        1.31      4.20 o
  -1  -1  18        7.47       11.02      4.41 o
   0  -1  18        2.40        3.28      3.89 o
  -5   0  18        0.71       -6.67      6.67 o
  -4   0  18        0.72       -4.34      5.97 o
  -3   0  18       64.82       67.77     11.11 o
  -2   0  18      101.26      106.36      7.65 o
  -1   0  18        0.04       -4.68      4.68 o
   0   0  18        0.84        4.78      5.34 o
   1   0  18        0.78       -2.59      4.20 o
   2   0  18        0.02        1.08      5.75 o
  -5   1  18        0.26       -0.76      6.63 o
  -4   1  18        0.66       -1.33      5.62 o
  -3   1  18       17.26       15.67      7.09 o
  -2   1  18       74.98       88.70      7.16 o
  -1   1  18        0.99       -0.36      4.85 o
   0   1  18        0.68        2.62      4.33 o
   1   1  18        1.56        1.73      4.16 o
   2   1  18        0.02       -0.13      6.39 o
   3   1  18       15.91       15.70      6.58 o
  -5   2  18        4.19       -1.38      6.93 o
  -4   2  18        5.71        0.62      6.60 o
  -3   2  18        0.79        0.26      6.54 o
  -2   2  18       33.69       27.22      7.11 o
  -1   2  18       39.12       41.18      5.73 o
   0   2  18       47.60       54.07      6.02 o
   1   2  18        0.15       -1.04      4.69 o
   2   2  18        5.01        3.11      4.21 o
   3   2  18        1.25       -2.35      6.66 o
   4   2  18        5.18        4.09      5.92 o
  -5   3  18        4.02        1.04      7.57 o
  -4   3  18        6.53       13.15      7.31 o
  -3   3  18       12.25       14.64      6.86 o
  -2   3  18        5.90       14.56      7.28 o
  -1   3  18        9.48        2.84      5.75 o
   0   3  18        3.29       -1.63      5.39 o
   1   3  18        3.23        5.60      4.38 o
   2   3  18       13.42       12.92      4.82 o
   3   3  18       16.94       10.22      5.15 o
   4   3  18        8.03        2.15      6.53 o
  -4   4  18        0.20       -1.90      6.57 o
  -3   4  18        3.08        1.94      6.75 o
  -2   4  18        0.00        3.26      6.14 o
  -1   4  18        2.34        1.00      5.87 o
   0   4  18       12.22        9.22      6.94 o
   1   4  18        6.13        0.67      5.97 o
   2   4  18        0.09       -2.25      6.12 o
   3   4  18       17.25       14.28      7.17 o
   4   4  18        2.30        1.94      6.10 o
   5   4  18        4.59       -1.26      5.61 o
  -4   5  18        1.78       -1.08      7.42 o
  -3   5  18        0.00       -6.66      6.66 o
  -2   5  18        4.26        6.16      6.90 o
  -1   5  18        3.23       -0.31      7.01 o
   0   5  18        0.41        1.53      7.18 o
   1   5  18        1.32        4.81      6.56 o
   2   5  18        0.61       -2.53      6.98 o
   3   5  18        0.20        0.75      6.50 o
   4   5  18       18.65       26.00      7.73 o
   5   5  18        2.18        4.99      5.87 o
  -3   6  18        2.94       -2.28      6.42 o
  -2   6  18        5.20        1.17      5.66 o
  -1   6  18        0.00        4.36      6.75 o
   0   6  18        7.83        9.60      5.87 o
   1   6  18       12.35       10.87      6.57 o
   2   6  18       13.09       14.52      8.00 o
   3   6  18        7.89       17.99      6.93 o
   4   6  18        0.02       -0.74      3.91 o
   5   6  18        0.05        0.45      5.61 o
   6   6  18        0.70        1.77      6.43 o
  -2   7  18        0.83        5.07      7.26 o
  -1   7  18        3.76       10.34      7.51 o
   0   7  18        0.00        5.76      6.94 o
   1   7  18        1.63        7.12      6.26 o
   2   7  18       22.93       34.95      7.54 o
   3   7  18        7.78       17.04      8.06 o
   4   7  18       10.89       13.89      6.51 o
   5   7  18        0.29        2.06      4.34 o
   6   7  18        7.88        7.05      6.39 o
  -1   8  18        1.43       -0.21      6.76 o
   0   8  18        0.01        3.02      6.70 o
   1   8  18        3.60        4.28      6.10 o
   2   8  18        0.39       -0.91      6.02 o
   3   8  18       25.15       23.90      7.54 o
   4   8  18        0.00       -1.13      7.29 o
   5   8  18        0.06       -5.40      8.18 o
   1   9  18        1.56        7.76      5.72 o
   2   9  18       10.11       15.56      7.57 o
   3   9  18       18.49       20.65      7.49 o
   4   9  18        6.02        6.78      7.16 o
   5   9  18        4.92        7.03      7.41 o
  -2   0  19       17.29       17.36      5.13 o
  -1   0  19        0.37       -0.59      4.53 o
  -3   1  19       46.39       41.20      8.07 o
  -2   1  19       19.44       25.28      5.25 o
  -1   1  19        0.10       -2.02      4.43 o
   0   1  19        1.00       -1.70      4.58 o
   1   1  19        1.72       -1.13      4.37 o
  -4   2  19        0.44       -0.09      7.03 o
  -3   2  19        0.24       -4.88      6.36 o
  -2   2  19       27.56       41.28      8.55 o
  -1   2  19       13.73       18.53      6.76 o
   0   2  19       41.89       39.13      5.83 o
   1   2  19       14.83       16.95      5.00 o
   2   2  19        0.50        2.41      4.26 o
  -3   3  19        0.01        4.98      6.61 o
  -2   3  19        0.37        0.94      5.91 o
  -1   3  19        0.02       -3.68      6.51 o
   0   3  19        1.98        9.74      6.70 o
   1   3  19       11.39        3.43      6.22 o
   2   3  19        5.55        9.70      4.46 o
   3   3  19        7.75        9.25      6.07 o
  -3   4  19        0.97        0.60      7.16 o
  -2   4  19        4.78        9.38      6.38 o
  -1   4  19       12.47       11.93      6.37 o
   0   4  19        0.04        0.90      6.59 o
   1   4  19        1.85       -1.60      6.26 o
   2   4  19        7.12        4.37      7.00 o
   3   4  19       36.84       50.54      9.06 o
  -2   5  19        0.99       -3.10      6.81 o
  -1   5  19        8.55        9.69      7.19 o
   0   5  19        1.10       -0.56      6.53 o
   1   5  19        0.08       -2.56      7.42 o
   2   5  19        1.32        8.38      5.99 o
   3   5  19       50.94       67.07      9.73 o
   4   5  19        3.51       -3.12      6.85 o
  -2   6  19        6.45       -1.18      5.73 o
  -1   6  19        0.05        2.00      7.19 o
   0   6  19        3.04        4.30      6.95 o
   1   6  19        0.02        3.97      7.08 o
   2   6  19       14.80        7.64      6.15 o
   3   6  19        8.16       12.69      6.83 o
   4   6  19        0.00       -6.95      6.95 o
   0   7  19        7.49       13.37      7.34 o
   1   7  19        3.96        3.84      7.34 o
   2   7  19        7.01        7.51      8.55 o
   3   7  19        5.38       18.03      8.32 o
   4   7  19        0.67        3.47      6.49 o
   2   8  19       42.64       45.54      9.31 o
   3   8  19        2.16       -2.30      6.83 o
   0   4  20        0.52        0.11      7.02 o
 
